# Supplementary material for: The classification of movement intention through machine learning models: the identification of significant time-domain EMG features
Source: PeerJ Comput Sci. 2021 Feb 25;7:e379. doi: 10.7717/peerj-cs.379 (PMC7959624; doi:10.7717/peerj-cs.379)
Supplement: Supplemental Information 1 [file peerj-cs-07-379-s001.xlsx]

## Sheet: data for all subject
MEAN	MAX	MIN	RMS	SD	VAR	OUTPUT
0	0	0	0	0	0	0
0	0	0	0	0	0	0
0	0	0	0	0	0	0
0	0	0	0	0	0	0
0	0	0	0	0	0	0
0	0	0	0	0	0	0
0	0	0	0	0	0	0
0	0	0	0	0	0	0
0	0	0	0	0	0	0
0	0	0	0	0	0	0
0	0	0	0	0	0	0
0	0	0	0	0	0	0
0	0	0	0	0	0	0
0	0	0	0	0	0	0
0	0	0	0	0	0	0
0	0	0	0	0	0	0
0	0	0	0	0	0	0
0	0	0	0	0	0	0
0	0	0	0	0	0	0
0	0	0	0	0	0	0
0	0	0	0	0	0	0
0	0	0	0	0	0	0
0	0	0	0	0	0	0
0	0	0	0	0	0	0
0	0	0	0	0	0	0
0	0	0	0	0	0	0
0	0	0	0	0	0	0
0	0	0	0	0	0	0
0	0	0	0	0	0	0
0	0	0	0	0	0	0
0	0	0	0	0	0	0
0	0	0	0	0	0	0
0	0	0	0	0	0	0
0	0	0	0	0	0	0
0	0	0	0	0	0	0
0	0	0	0	0	0	0
0	0	0	0	0	0	0
0	0	0	0	0	0	0
0	0	0	0	0	0	0
0	0	0	0	0	0	0
0	0	0	0	0	0	0
0	0	0	0	0	0	0
0	0	0	0	0	0	0
0	0	0	0	0	0	0
0	0	0	0	0	0	0
0	0	0	0	0	0	0
0	0	0	0	0	0	0
0	0	0	0	0	0	0
0	0	0	0	0	0	0
0	0	0	0	0	0	0
0	0	0	0	0	0	0
0	0	0	0	0	0	0
0	0	0	0	0	0	0
0	0	0	0	0	0	0
0	0	0	0	0	0	0
0	0	0	0	0	0	0
0	0	0	0	0	0	0
0	0	0	0	0	0	0
0	0	0	0	0	0	0
0	0	0	0	0	0	0
0	0	0	0	0	0	0
0	0	0	0	0	0	0
0	0	0	0	0	0	0
0	0	0	0	0	0	0
0	0	0	0	0	0	0
0	0	0	0	0	0	0
0	0	0	0	0	0	0
0	0	0	0	0	0	0
0	0	0	0	0	0	0
0	0	0	0	0	0	0
0	0	0	0	0	0	0
0	0	0	0	0	0	0
0	0	0	0	0	0	0
0	0	0	0	0	0	0
0	0	0	0	0	0	0
0	0	0	0	0	0	0
0	0	0	0	0	0	0
0	0	0	0	0	0	0
0	0	0	0	0	0	0
0	0	0	0	0	0	0
0	0	0	0	0	0	0
0	0	0	0	0	0	0
0	0	0	0	0	0	0
0	0	0	0	0	0	0
0	0	0	0	0	0	0
0	0	0	0	0	0	0
0	0	0	0	0	0	0
0	0	0	0	0	0	0
0	0	0	0	0	0	0
0	0	0	0	0	0	0
0	0	0	0	0	0	0
0	0	0	0	0	0	0
0	0	0	0	0	0	0
0	0	0	0	0	0	0
0	0	0	0	0	0	0
0	0	0	0	0	0	0
0	0	0	0	0	0	0
0	0	0	0	0	0	0
0	0	0	0	0	0	0
0	0	0	0	0	0	0
0	0	0	0	0	0	0
0	0	0	0	0	0	0
0	0	0	0	0	0	0
0	0	0	0	0	0	0
0	0	0	0	0	0	0
0	0	0	0	0	0	0
0	0	0	0	0	0	0
0	0	0	0	0	0	0
0	0	0	0	0	0	0
0	0	0	0	0	0	0
0	0	0	0	0	0	0
0	0	0	0	0	0	0
0	0	0	0	0	0	0
0	0	0	0	0	0	0
0	0	0	0	0	0	0
0	0	0	0	0	0	0
0	0	0	0	0	0	0
0	0	0	0	0	0	0
0	0	0	0	0	0	0
0	0	0	0	0	0	0
0	0	0	0	0	0	0
0	0	0	0	0	0	0
0	0	0	0	0	0	0
0	0	0	0	0	0	0
0	0	0	0	0	0	0
0	0	0	0	0	0	0
0	0	0	0	0	0	0
0	0	0	0	0	0	0
0	0	0	0	0	0	0
0	0	0	0	0	0	0
0	0	0	0	0	0	0
0	0	0	0	0	0	0
0	0	0	0	0	0	0
0	0	0	0	0	0	0
0	0	0	0	0	0	0
0	0	0	0	0	0	0
0	0	0	0	0	0	0
0	0	0	0	0	0	0
0	0	0	0	0	0	0
0	0	0	0	0	0	0
0	0	0	0	0	0	0
0	0	0	0	0	0	0
0	0	0	0	0	0	0
0	0	0	0	0	0	0
0	0	0	0	0	0	0
0	0	0	0	0	0	0
0	0	0	0	0	0	0
0	0	0	0	0	0	0
0	0	0	0	0	0	0
0	0	0	0	0	0	0
0	0	0	0	0	0	0
0	0	0	0	0	0	0
0	0	0	0	0	0	0
0	0	0	0	0	0	0
0	0	0	0	0	0	0
0	0	0	0	0	0	0
0	0	0	0	0	0	0
0	0	0	0	0	0	0
0	0	0	0	0	0	0
0	0	0	0	0	0	0
0	0	0	0	0	0	0
0	0	0	0	0	0	0
0	0	0	0	0	0	0
0	0	0	0	0	0	0
0	0	0	0	0	0	0
0	0	0	0	0	0	0
0	0	0	0	0	0	0
0	0	0	0	0	0	0
0	0	0	0	0	0	0
0	0	0	0	0	0	0
0	0	0	0	0	0	0
0	0	0	0	0	0	0
0	0	0	0	0	0	0
0	0	0	0	0	0	0
0	0	0	0	0	0	0
0	0	0	0	0	0	0
0	0	0	0	0	0	0
0	0	0	0	0	0	0
0	0	0	0	0	0	0
0	0	0	0	0	0	0
0	0	0	0	0	0	0
0	0	0	0	0	0	0
0	0	0	0	0	0	0
0	0	0	0	0	0	0
0	0	0	0	0	0	0
0	0	0	0	0	0	0
0	0	0	0	0	0	0
0	0	0	0	0	0	0
0	0	0	0	0	0	0
0	0	0	0	0	0	0
0	0	0	0	0	0	0
0	0	0	0	0	0	0
0	0	0	0	0	0	0
0	0	0	0	0	0	0
0	0	0	0	0	0	0
0	0	0	0	0	0	0
0	0	0	0	0	0	0
0	0	0	0	0	0	0
0	0	0	0	0	0	0
0	0	0	0	0	0	0
0	0	0	0	0	0	0
0	0	0	0	0	0	0
0	0	0	0	0	0	0
0	0	0	0	0	0	0
0	0	0	0	0	0	0
0	0	0	0	0	0	0
0	0	0	0	0	0	0
0	0	0	0	0	0	0
0	0	0	0	0	0	0
0	0	0	0	0	0	0
0	0	0	0	0	0	0
0	0	0	0	0	0	0
0	0	0	0	0	0	0
0	0	0	0	0	0	0
0	0	0	0	0	0	0
0	0	0	0	0	0	0
0	0	0	0	0	0	0
0	0	0	0	0	0	0
0	0	0	0	0	0	0
0	0	0	0	0	0	0
0	0	0	0	0	0	0
0	0	0	0	0	0	0
0	0	0	0	0	0	0
0	0	0	0	0	0	0
0	0	0	0	0	0	0
0	0	0	0	0	0	0
0	0	0	0	0	0	0
0	0	0	0	0	0	0
0	0	0	0	0	0	0
0	0	0	0	0	0	0
0	0	0	0	0	0	0
0	0	0	0	0	0	0
0	0	0	0	0	0	0
0	0	0	0	0	0	0
0	0	0	0	0	0	0
0	0	0	0	0	0	0
0	0	0	0	0	0	0
0	0	0	0	0	0	0
0	0	0	0	0	0	0
0	0	0	0	0	0	0
0	0	0	0	0	0	0
0	0	0	0	0	0	0
0	0	0	0	0	0	0
0	0	0	0	0	0	0
0	0	0	0	0	0	0
0	0	0	0	0	0	0
0	0	0	0	0	0	0
0	0	0	0	0	0	0
0	0	0	0	0	0	0
0	0	0	0	0	0	0
0	0	0	0	0	0	0
0	0	0	0	0	0	0
0	0	0	0	0	0	0
0	0	0	0	0	0	0
0	0	0	0	0	0	0
0	0	0	0	0	0	0
0	0	0	0	0	0	0
0	0	0	0	0	0	0
0	0	0	0	0	0	0
0	0	0	0	0	0	0
0	0	0	0	0	0	0
0	0	0	0	0	0	0
0	0	0	0	0	0	0
0	0	0	0	0	0	0
0	0	0	0	0	0	0
0	0	0	0	0	0	0
0	0	0	0	0	0	0
0	0	0	0	0	0	0
0	0	0	0	0	0	0
0	0	0	0	0	0	0
0	0	0	0	0	0	0
0	0	0	0	0	0	0
0	0	0	0	0	0	0
0	0	0	0	0	0	0
0	0	0	0	0	0	0
0	0	0	0	0	0	0
0	0	0	0	0	0	0
0	0	0	0	0	0	0
0	0	0	0	0	0	0
0	0	0	0	0	0	0
0	0	0	0	0	0	0
0	0	0	0	0	0	0
0	0	0	0	0	0	0
0	0	0	0	0	0	0
0	0	0	0	0	0	0
0	0	0	0	0	0	0
0	0	0	0	0	0	0
0	0	0	0	0	0	0
0	0	0	0	0	0	0
0	0	0	0	0	0	0
0	0	0	0	0	0	0
0	0	0	0	0	0	0
0	0	0	0	0	0	0
0	0	0	0	0	0	0
0	0	0	0	0	0	0
0	0	0	0	0	0	0
0	0	0	0	0	0	0
0	0	0	0	0	0	0
0	0	0	0	0	0	0
0	0	0	0	0	0	0
0	0	0	0	0	0	0
0	0	0	0	0	0	0
0	0	0	0	0	0	0
0	0	0	0	0	0	0
0	0	0	0	0	0	0
0	0	0	0	0	0	0
0	0	0	0	0	0	0
0	0	0	0	0	0	0
0	0	0	0	0	0	0
0	0	0	0	0	0	0
0	0	0	0	0	0	0
0	0	0	0	0	0	0
0	0	0	0	0	0	0
0	0	0	0	0	0	0
0	0	0	0	0	0	0
0	0	0	0	0	0	0
0	0	0	0	0	0	0
0	0	0	0	0	0	0
0	0	0	0	0	0	0
0	0	0	0	0	0	0
0	0	0	0	0	0	0
0	0	0	0	0	0	0
0	0	0	0	0	0	0
0	0	0	0	0	0	0
0	0	0	0	0	0	0
0	0	0	0	0	0	0
0	0	0	0	0	0	0
0	0	0	0	0	0	0
0	0	0	0	0	0	0
0	0	0	0	0	0	0
0	0	0	0	0	0	0
0	0	0	0	0	0	0
0	0	0	0	0	0	0
0	0	0	0	0	0	0
0	0	0	0	0	0	0
0	0	0	0	0	0	0
0	0	0	0	0	0	0
0	0	0	0	0	0	0
0	0	0	0	0	0	0
0	0	0	0	0	0	0
0	0	0	0	0	0	0
0	0	0	0	0	0	0
0	0	0	0	0	0	0
0	0	0	0	0	0	0
0	0	0	0	0	0	0
0	0	0	0	0	0	0
0	0	0	0	0	0	0
0	0	0	0	0	0	0
0	0	0	0	0	0	0
0	0	0	0	0	0	0
0	0	0	0	0	0	0
0	0	0	0	0	0	0
0	0	0	0	0	0	0
0	0	0	0	0	0	0
0	0	0	0	0	0	0
0	0	0	0	0	0	0
0	0	0	0	0	0	0
0	0	0	0	0	0	0
0	0	0	0	0	0	0
0	0	0	0	0	0	0
0	0	0	0	0	0	0
0	0	0	0	0	0	0
0	0	0	0	0	0	0
0	0	0	0	0	0	0
0	0	0	0	0	0	0
0	0	0	0	0	0	0
0	0	0	0	0	0	0
0	0	0	0	0	0	0
0	0	0	0	0	0	0
0	0	0	0	0	0	0
0	0	0	0	0	0	0
0	0	0	0	0	0	0
0	0	0	0	0	0	0
0	0	0	0	0	0	0
0	0	0	0	0	0	0
0	0	0	0	0	0	0
0	0	0	0	0	0	0
0	0	0	0	0	0	0
0	0	0	0	0	0	0
0	0	0	0	0	0	0
0	0	0	0	0	0	0
0	0	0	0	0	0	0
0	0	0	0	0	0	0
0	0	0	0	0	0	0
0	0	0	0	0	0	0
0	0	0	0	0	0	0
0	0	0	0	0	0	0
0	0	0	0	0	0	0
0	0	0	0	0	0	0
0	0	0	0	0	0	0
0	0	0	0	0	0	0
0	0	0	0	0	0	0
0	0	0	0	0	0	0
0	0	0	0	0	0	0
0	0	0	0	0	0	0
0	0	0	0	0	0	0
0	0	0	0	0	0	0
0	0	0	0	0	0	0
0	0	0	0	0	0	0
0	0	0	0	0	0	0
0	0	0	0	0	0	0
0	0	0	0	0	0	0
0	0	0	0	0	0	0
0	0	0	0	0	0	0
0	0	0	0	0	0	0
0	0	0	0	0	0	0
0	0	0	0	0	0	0
0	0	0	0	0	0	0
0	0	0	0	0	0	0
0	0	0	0	0	0	0
0	0	0	0	0	0	0
0	0	0	0	0	0	0
0	0	0	0	0	0	0
0	0	0	0	0	0	0
0	0	0	0	0	0	0
0	0	0	0	0	0	0
0	0	0	0	0	0	0
0	0	0	0	0	0	0
0	0	0	0	0	0	0
0	0	0	0	0	0	0
0	0	0	0	0	0	0
0	0	0	0	0	0	0
0	0	0	0	0	0	0
0	0	0	0	0	0	0
0	0	0	0	0	0	0
0	0	0	0	0	0	0
0	0	0	0	0	0	0
0	0	0	0	0	0	0
0	0	0	0	0	0	0
0	0	0	0	0	0	0
0	0	0	0	0	0	0
0	0	0	0	0	0	0
0	0	0	0	0	0	0
0	0	0	0	0	0	0
0	0	0	0	0	0	0
0	0	0	0	0	0	0
0	0	0	0	0	0	0
0	0	0	0	0	0	0
0	0	0	0	0	0	0
0	0	0	0	0	0	0
0	0	0	0	0	0	0
0	0	0	0	0	0	0
0	0	0	0	0	0	0
0	0	0	0	0	0	0
0	0	0	0	0	0	0
0	0	0	0	0	0	0
0	0	0	0	0	0	0
0	0	0	0	0	0	0
0	0	0	0	0	0	0
0	0	0	0	0	0	0
0	0	0	0	0	0	0
0	0	0	0	0	0	0
0	0	0	0	0	0	0
0	0	0	0	0	0	0
0	0	0	0	0	0	0
0	0	0	0	0	0	0
0	0	0	0	0	0	0
0	0	0	0	0	0	0
0	0	0	0	0	0	0
0	0	0	0	0	0	0
0	0	0	0	0	0	0
0	0	0	0	0	0	0
0	0	0	0	0	0	0
0	0	0	0	0	0	0
0	0	0	0	0	0	0
0	0	0	0	0	0	0
0	0	0	0	0	0	0
0	0	0	0	0	0	0
0	0	0	0	0	0	0
0	0	0	0	0	0	0
0	0	0	0	0	0	0
0	0	0	0	0	0	0
0	0	0	0	0	0	0
0	0	0	0	0	0	0
0	0	0	0	0	0	0
0	0	0	0	0	0	0
0	0	0	0	0	0	0
0	0	0	0	0	0	0
0	0	0	0	0	0	0
0	0	0	0	0	0	0
0	0	0	0	0	0	0
0	0	0	0	0	0	0
0	0	0	0	0	0	0
0	0	0	0	0	0	0
0	0	0	0	0	0	0
0	0	0	0	0	0	0
0	0	0	0	0	0	0
0	0	0	0	0	0	0
0	0	0	0	0	0	0
0	0	0	0	0	0	0
0	0	0	0	0	0	0
0	0	0	0	0	0	0
0	0	0	0	0	0	0
0	0	0	0	0	0	0
0	0	0	0	0	0	0
0	0	0	0	0	0	0
0	0	0	0	0	0	0
0	0	0	0	0	0	0
0	0	0	0	0	0	0
0	0	0	0	0	0	0
0	0	0	0	0	0	0
0	0	0	0	0	0	0
0	0	0	0	0	0	0
0	0	0	0	0	0	0
0	0	0	0	0	0	0
0	0	0	0	0	0	0
0	0	0	0	0	0	0
0	0	0	0	0	0	0
0	0	0	0	0	0	0
0	0	0	0	0	0	0
0	0	0	0	0	0	0
0	0	0	0	0	0	0
0	0	0	0	0	0	0
0	0	0	0	0	0	0
0	0	0	0	0	0	0
0	0	0	0	0	0	0
0	0	0	0	0	0	0
0	0	0	0	0	0	0
0	0	0	0	0	0	0
0	0	0	0	0	0	0
0	0	0	0	0	0	0
0	0	0	0	0	0	0
0	0	0	0	0	0	0
0	0	0	0	0	0	0
0	0	0	0	0	0	0
0	0	0	0	0	0	0
0	0	0	0	0	0	0
0	0	0	0	0	0	0
0	0	0	0	0	0	0
0	0	0	0	0	0	0
0	0	0	0	0	0	0
0	0	0	0	0	0	0
0	0	0	0	0	0	0
0	0	0	0	0	0	0
0	0	0	0	0	0	0
0	0	0	0	0	0	0
0	0	0	0	0	0	0
0	0	0	0	0	0	0
0	0	0	0	0	0	0
0	0	0	0	0	0	0
0	0	0	0	0	0	0
0	0	0	0	0	0	0
0	0	0	0	0	0	0
0	0	0	0	0	0	0
0	0	0	0	0	0	0
0	0	0	0	0	0	0
0	0	0	0	0	0	0
0	0	0	0	0	0	0
0	0	0	0	0	0	0
0	0	0	0	0	0	0
0	0	0	0	0	0	0
0	0	0	0	0	0	0
0	0	0	0	0	0	0
0	0	0	0	0	0	0
0	0	0	0	0	0	0
0	0	0	0	0	0	0
0	0	0	0	0	0	0
0	0	0	0	0	0	0
0	0	0	0	0	0	0
0	0	0	0	0	0	0
0	0	0	0	0	0	0
0	0	0	0	0	0	0
0	0	0	0	0	0	0
0	0	0	0	0	0	0
0	0	0	0	0	0	0
0	0	0	0	0	0	0
0	0	0	0	0	0	0
0	0	0	0	0	0	0
0	0	0	0	0	0	0
0	0	0	0	0	0	0
0	0	0	0	0	0	0
0	0	0	0	0	0	0
0	0	0	0	0	0	0
0	0	0	0	0	0	0
0	0	0	0	0	0	0
0	0	0	0	0	0	0
0	0	0	0	0	0	0
0	0	0	0	0	0	0
0	0	0	0	0	0	0
0	0	0	0	0	0	0
0	0	0	0	0	0	0
0	0	0	0	0	0	0
0	0	0	0	0	0	0
0	0	0	0	0	0	0
0	0	0	0	0	0	0
0	0	0	0	0	0	0
0	0	0	0	0	0	0
0	0	0	0	0	0	0
0	0	0	0	0	0	0
0	0	0	0	0	0	0
0	0	0	0	0	0	0
0	0	0	0	0	0	0
0	0	0	0	0	0	0
0	0	0	0	0	0	0
0	0	0	0	0	0	0
0	0	0	0	0	0	0
0	0	0	0	0	0	0
0	0	0	0	0	0	0
0	0	0	0	0	0	0
0	0	0	0	0	0	0
0	0	0	0	0	0	0
0.478713	30.6376	0	3.8297	3.8297	14.6666	0
0.973136	31.6431	0	5.50561	5.46176	29.8308	0
1.3859	31.6431	0	6.41994	6.31812	39.9186	0
1.64637	31.6431	0	6.74964	6.59752	43.5273	0
1.73079	31.6431	0	6.78334	6.61067	43.701	0
1.827	31.6431	0	6.82687	6.62986	43.9551	0
2.0219	31.6431	0	7.00266	6.75741	45.6626	0
2.3612	31.6431	0	7.51034	7.18587	51.6367	0
3.05894	44.6555	0	9.35752	8.91333	79.4475	0
3.70463	44.6555	0	10.6886	10.1053	102.117	0
4.11736	44.6555	0	11.187	10.4839	109.913	0
4.82992	45.6035	0	12.5556	11.6811	136.447	0
5.68979	55.0316	0	14.3165	13.2412	175.329	0
6.39103	55.0316	0	15.3764	14.0959	198.694	0
7.18843	55.0316	0	16.6472	15.1339	229.034	0
8.1409	60.9581	0	18.3082	16.5283	273.184	0
8.73832	60.9581	0	18.9217	16.9158	286.145	0
8.75484	60.9581	0	18.9222	16.9077	285.869	0
8.8379	60.9581	0	18.9339	16.877	284.833	0
8.98429	60.9581	0	18.97	16.8397	283.576	0
9.29722	60.9581	0	19.1345	16.8562	284.131	0
9.34719	60.9581	0	19.1387	16.8329	283.347	0
9.79986	60.9581	0	19.4783	16.9666	287.865	0
10.2003	60.9581	0	19.74	17.0339	290.155	0
10.2018	60.9581	0	19.74	17.0331	290.125	0
10.3138	60.9581	0	19.7603	16.9884	288.606	0
10.4122	60.9581	0	19.776	16.9459	287.164	0
10.9526	60.9581	0	20.2431	17.1588	294.424	0
11.5869	60.9581	0	20.8694	17.4945	306.058	0
11.9599	60.9581	0	21.0817	17.498	306.181	0
12.3639	60.9581	0	21.328	17.516	306.81	0
12.6566	60.9581	0	21.4561	17.4625	304.94	0
12.9271	60.9581	0	21.5649	17.3973	302.666	0
13.5084	60.9581	0	22.0608	17.5792	309.029	0
14.0611	60.9581	0	22.4995	17.7034	313.41	0
14.1897	60.9581	0	22.523	17.6294	310.795	0
14.2376	60.9581	0	22.5263	17.5944	309.561	0
14.579	60.9581	0	22.6913	17.5256	307.145	0
15.0822	60.9581	0	23.0455	17.5626	308.444	0
15.5683	60.9581	0	23.3714	17.5691	308.673	0
15.9517	60.9581	0	23.5718	17.4915	305.953	0
16.4132	60.9581	0	23.8591	17.4535	304.626	0
17.1328	60.9581	0	24.5439	17.7136	313.772	0
18.0886	61.1723	0	25.7074	18.4111	338.97	0
19.0804	63.475	0	26.904	19.1174	365.474	0
19.6988	63.475	0	27.355	19.1304	365.974	0
19.9881	63.475	0	27.4528	18.9671	359.751	0
20.3904	63.475	0	27.6408	18.8088	353.771	0
20.7829	63.475	0	27.8186	18.6379	347.371	0
20.8546	63.475	0	27.8245	18.5654	344.674	0
20.9372	63.475	0	27.8323	18.4827	341.611	0
21.003	63.475	0	27.8373	18.4143	339.087	0
21.2258	63.475	0	27.8943	18.2416	332.757	0
21.3555	63.475	0	27.9136	18.1174	328.241	0
21.4602	63.475	0	27.9262	18.0111	324.398	0
21.5329	63.475	0	27.9322	17.9323	321.566	0
21.5705	63.475	0	27.9338	17.8889	320.014	0
21.8916	63.475	0	28.0517	17.6788	312.54	0
22.5064	63.475	0	28.4796	17.5894	309.385	0
22.6728	63.475	0	28.5107	17.4226	303.549	0
22.901	63.475	0	28.5691	17.2154	296.368	0
22.934	63.475	0	28.5703	17.1728	294.905	0
23.0725	63.475	0	28.5918	17.02	289.68	0
23.0937	63.475	0.0947449	28.5923	16.9916	288.714	0
22.6296	63.475	0.0947449	28.3349	17.1867	295.383	0
22.4394	63.475	0.0947449	28.1628	17.1527	294.215	0
22.5078	63.475	0.0947449	28.2322	17.1775	295.067	0
22.8602	63.475	0.0947449	28.5788	17.2868	298.832	0
23.2864	63.475	0.0947449	28.8614	17.1855	295.341	0
23.3473	63.475	0.0947449	28.8785	17.1306	293.458	0
23.204	63.475	0.0947449	28.8394	17.2609	297.938	0
23.0739	63.475	0.0947449	28.7601	17.3036	299.415	0
22.6131	63.475	0.0947449	28.2768	17.1114	292.8	0
22.137	63.475	0.0947449	27.8341	17.0061	289.206	0
21.83	63.475	0.0947449	27.6504	17.1047	292.571	0
21.3541	63.475	0.0947449	27.1226	16.8547	284.079	0
20.9005	63.475	0.0947449	26.4363	16.316	266.211	0
20.483	63.475	0.0947449	25.9338	16.032	257.026	0
20.0571	63.475	0.0947449	25.3121	15.5627	242.199	0
19.5315	63.475	0.0947449	24.3783	14.7038	216.201	0
19.1766	63.475	0.0947449	23.9838	14.5181	210.775	0
19.608	63.475	0.0947449	24.2497	14.3807	206.805	0
20.3705	63.475	0.0947449	25.1667	14.8954	221.872	0
20.9858	63.475	0.0947449	25.8674	15.243	232.349	0
21.1959	63.475	0.0947449	26.0837	15.322	234.764	0
21.7777	63.475	0.0947449	26.566	15.3348	235.155	0
21.9769	63.475	0.0947449	26.8296	15.5114	240.604	0
21.9957	63.475	0.0947449	26.848	15.5167	240.766	0
22.3157	63.475	0.939808	26.9709	15.267	233.081	0
22.6461	63.475	0.939808	27.1873	15.1624	229.898	0
23.0783	63.475	0.939808	27.5055	15.0831	227.499	0
23.1834	63.475	0.939808	27.6501	15.1876	230.664	0
23.2933	63.475	0.939808	27.8248	15.3402	235.322	0
23.4729	63.475	0.939808	28.0154	15.4142	237.598	0
23.5029	63.475	0.939808	28.0441	15.4208	237.8	0
23.9796	63.475	0.939808	28.616	15.7393	247.725	0
24.6322	63.475	0.939808	29.474	16.3136	266.134	0
24.6987	63.475	0.939808	29.5627	16.3743	268.116	0
24.7922	63.475	0.939808	29.6837	16.4531	270.703	0
25.561	63.475	0.939808	30.5223	16.8125	282.662	0
26.4102	63.475	0.939808	31.3524	17.0294	290.002	0
26.6383	63.475	0.939808	31.5637	17.0651	291.218	0
26.2162	63.475	0.939808	31.3127	17.2583	297.85	0
25.9895	63.475	0.939808	31.1395	17.2882	298.883	0
25.6653	63.475	0.939808	30.9917	17.509	306.567	0
25.5553	63.475	0.939808	30.8992	17.5065	306.477	0
25.1824	63.475	0.939808	30.4846	17.316	299.843	0
24.2414	63.475	0.939808	29.5103	16.9619	287.705	0
23.3872	59.073	0.939808	28.4449	16.3191	266.314	0
22.7793	59.073	0.669445	28.0116	16.4308	269.971	0
22.4919	59.073	0.124963	27.9158	16.6657	277.746	0
22.316	59.073	0.124963	27.7888	16.6902	278.563	0
22.1967	59.073	0.124963	27.6971	16.6971	278.793	0
22.2288	59.073	0.124963	27.7036	16.6646	277.71	0
22.195	59.073	0.124963	27.6985	16.7017	278.947	0
22.2856	59.073	0.124963	27.7218	16.6181	276.162	0
22.1108	59.073	0.124963	27.6671	16.7622	280.97	0
22.2776	59.073	0.124963	27.7492	16.6754	278.07	0
22.5027	59.073	0.124963	27.8617	16.5587	274.19	0
22.5128	59.073	0.124963	27.8636	16.5478	273.83	0
22.6014	59.073	0.124963	27.8802	16.4534	270.713	0
22.726	59.073	0.124963	27.9896	16.4678	271.187	0
22.6555	59.073	0.124963	27.8961	16.405	269.125	0
22.8279	59.073	0.124963	27.9958	16.3347	266.822	0
23.0101	59.073	0.124963	28.1285	16.3066	265.904	0
23.468	59.073	0.124963	28.4001	16.1207	259.878	0
23.6316	59.073	0.124963	28.4812	16.023	256.736	0
24.0356	59.073	0.124963	28.6831	15.7765	248.899	0
24.3834	59.073	0.124963	28.8291	15.5023	240.321	0
24.1614	59.073	0.124963	28.7337	15.6746	245.693	0
23.8908	59.073	0.124963	28.5245	15.7077	246.733	0
23.5046	59.073	0.124963	28.1585	15.6285	244.251	0
23.634	59.073	0.124963	28.3272	15.7396	247.736	0
24.679	76.9403	0.124963	29.8889	16.9943	288.806	0
26.0405	90.4359	0.124963	31.9526	18.6629	348.303	0
26.927	90.4359	0.124963	33.0909	19.386	375.815	0
27.578	90.4359	0.124963	33.7916	19.6819	387.377	0
28.5245	90.4359	0.124963	34.925	20.3114	412.553	0
29.3591	90.4359	0.124963	35.7159	20.4996	420.233	0
29.9041	90.4359	0.124963	36.2097	20.5792	423.504	0
30.2993	90.4359	0.124963	36.629	20.7452	430.365	0
30.3857	90.4359	0.124963	36.6784	20.7054	428.712	0
30.2789	90.4359	0.124963	36.619	20.7576	430.876	0
30.4683	90.4359	0.124963	36.7913	20.7854	432.034	0
30.9976	90.4359	0.124963	37.2553	20.83	433.89	0
31.1493	90.4359	0.124963	37.3916	20.8482	434.645	0
30.7095	90.4359	0.124963	36.9176	20.652	426.504	0
30.6001	90.4359	0.124963	36.7833	20.5733	423.261	0
30.9409	90.4359	0.124963	37.1922	20.801	432.683	0
30.8775	90.4359	0.124963	37.1267	20.7778	431.717	0
30.3469	90.4359	0.124963	36.7715	20.9296	438.048	0
30.2698	90.4359	0.124963	36.7203	20.9518	438.979	0
30.4275	90.4359	0.124963	36.8301	20.9156	437.464	0
30.1581	90.4359	0.124963	36.6858	21.0539	443.265	0
29.8524	90.4359	0.124963	36.4838	21.1396	446.884	0
30.1332	90.4359	0.124963	36.8689	21.4119	458.471	0
30.6472	90.4359	0.124963	37.7515	22.218	493.641	0
30.852	90.4359	0.124963	37.9782	22.3224	498.29	0
30.8657	90.4359	0.124963	37.9885	22.3208	498.216	0
30.6208	90.4359	0.124963	37.7205	22.2016	492.911	0
29.9626	90.4359	0.124963	37.0514	21.9679	482.587	0
29.3914	90.4359	0.124963	36.6922	22.1387	490.12	0
28.8644	90.4359	0.124963	36.3387	22.2505	495.084	0
28.2061	90.4359	0.124963	35.6738	22.0137	484.604	0
27.658	90.4359	0.124963	35.0557	21.7095	471.304	0
27.3733	90.4359	0.124963	34.833	21.7119	471.408	0
27.8548	90.4359	0.124963	35.1166	21.5532	464.54	0
28.8273	90.4359	0.124963	36.4142	22.424	502.838	0
30.2455	94.5542	0.124963	38.2814	23.652	559.415	0
30.8473	94.5542	0.124963	38.9322	23.9398	573.114	0
30.9459	94.5542	0.124963	38.9963	23.9166	572.003	0
31.3027	94.5542	0.124963	39.1093	23.6306	558.405	0
31.4144	94.5542	0.124963	39.1447	23.5393	554.096	0
31.4553	94.5542	0.124963	39.1467	23.4873	551.651	0
31.5583	94.5542	3.0687	39.1557	23.3618	545.776	0
31.3791	94.5542	3.02598	39.1156	23.5381	554.041	0
31.1701	94.5542	3.02598	39.0579	23.7221	562.736	0
31.1953	94.5542	3.02598	39.0627	23.6964	561.52	0
31.1999	94.5542	3.02598	39.0631	23.6909	561.26	0
31.688	94.5542	3.02598	39.3821	23.569	555.5	0
32.4896	94.5542	3.02598	39.9624	23.4523	550.012	0
32.8672	94.5542	3.02598	40.2548	23.4258	548.77	0
33.1764	94.5542	3.02598	40.4922	23.3987	547.501	0
33.9105	94.5542	3.02598	41.0109	23.2469	540.416	0
34.4371	94.5542	3.02598	41.3297	23.033	530.517	0
34.334	94.5542	3.02598	41.2667	23.0746	532.435	0
34.1002	94.5542	3.02598	41.1114	23.1451	535.695	0
33.7679	94.5542	0.412662	41.022	23.4766	551.148	0
33.4973	94.5542	0.412662	40.9057	23.6634	559.955	0
33.435	94.5542	0.412662	40.8609	23.6742	560.467	0
33.7263	94.5542	0.412662	41.0645	23.6125	557.549	0
33.6415	94.5542	0.412662	41.0139	23.6459	559.13	0
33.7071	94.5542	0.412662	41.0544	23.6223	558.013	0
34.1481	94.5542	0.412662	41.2619	23.3446	544.971	0
34.4654	94.5542	0.412662	41.4433	23.1967	538.086	0
34.5089	94.5542	0.412662	41.4599	23.1613	536.444	0
33.9164	94.5542	0.412662	41.1443	23.4764	551.141	0
32.7588	94.5542	0.412662	40.006	23.1454	535.711	0
31.4203	94.5542	0.412662	38.3803	22.2153	493.52	0
30.3646	94.5542	0.412662	37.3672	21.9505	481.824	0
29.4797	94.5542	0.188047	36.6859	22.0084	484.369	0
28.7075	94.5542	0.188047	35.6889	21.3709	456.714	0
28.1861	94.5542	0.188047	35.0477	20.9946	440.775	0
27.4748	94.5542	0.188047	34.49	21.0141	441.592	0
26.9026	94.5542	0.188047	33.9384	20.8532	434.855	0
26.6685	94.5542	0.188047	33.8265	20.9736	439.892	0
26.5977	94.5542	0.188047	33.7957	21.0146	441.613	0
26.3436	94.5542	0.188047	33.5594	20.955	439.112	0
26.0632	94.5542	0.188047	33.22	20.7608	431.013	0
25.8927	94.5542	0.188047	33.0506	20.7028	428.606	0
26.0673	94.5542	0.188047	33.2168	20.7505	430.582	0
25.9971	94.5542	0.188047	33.1332	20.7041	428.661	0
25.6152	94.5542	0.188047	32.6331	20.3782	415.271	0
25.7553	94.5542	0.188047	32.8081	20.484	419.594	0
26.1675	94.5542	0.188047	33.0703	20.3813	415.398	0
26.0122	94.5542	0.188047	32.9907	20.4521	418.289	0
25.7685	94.5542	0.188047	32.8214	20.4887	419.786	0
25.8354	94.5542	0.188047	32.8483	20.4469	418.075	0
25.6725	94.5542	0.188047	32.8028	20.5806	423.56	0
24.8551	94.5542	0.188047	31.9665	20.2607	410.496	0
23.606	94.5542	0.188047	30.3408	19.2118	369.092	0
23.0382	94.5542	0.188047	29.7683	19.0009	361.033	0
22.8518	94.5542	0.188047	29.6259	19.0034	361.131	0
22.8058	94.5542	0.188047	29.576	18.9806	360.264	0
23.0851	94.5542	0.188047	29.8195	19.0246	361.935	0
23.419	94.5542	0.188047	29.9936	18.8875	356.739	0
23.7349	94.5542	0.188047	30.1798	18.788	352.991	0
24.0944	94.5542	0.188047	30.4975	18.8443	355.106	0
24.3059	94.5542	0.188047	30.6986	18.9001	357.212	0
24.2332	94.5542	0.188047	30.661	18.9327	358.447	0
23.793	94.5542	0.188047	30.3447	18.9822	360.322	0
22.7577	94.5542	0.188047	28.7427	17.6954	313.126	0
21.2827	61.008	0.156871	26.2002	15.4014	237.202	0
20.5926	54.3693	0.156871	25.154	14.5596	211.982	0
20.6554	54.3693	0.156871	25.2302	14.6029	213.246	0
21.1449	55.1105	0.156871	25.9842	15.2214	231.69	0
21.8376	60.2866	0.156871	26.9813	15.9717	255.094	0
22.3985	60.2866	0.156871	27.4192	15.9401	254.088	0
22.8073	60.2866	0.156871	27.7127	15.8668	251.755	0
23.3214	60.2866	0.156871	28.0717	15.7483	248.009	0
23.5569	60.2866	0.156871	28.1692	15.5681	242.366	0
23.501	60.2866	0.156871	28.1564	15.6302	244.304	0
23.7352	60.2866	0.156871	28.247	15.4355	238.256	0
23.337	60.2866	0.156871	27.8421	15.3046	234.23	0
22.7845	60.2866	0.156871	27.1043	14.7963	218.932	0
22.4547	60.2866	0.156871	26.7048	14.5688	212.251	0
21.9813	60.2866	0.156871	26.2444	14.4519	208.858	0
21.3893	60.2866	0.156871	25.4812	13.9584	194.836	0
21.0153	60.2866	0.156871	25.04	13.7223	188.301	0
20.7125	60.2866	0.156871	24.8916	13.9143	193.608	0
20.4892	60.2866	0.156871	24.7771	14.042	197.179	0
20.5029	60.2866	0.156871	24.7776	14.0226	196.633	0
20.3961	60.2866	0.156871	24.7537	14.1375	199.868	0
20.1935	60.2866	0.156871	24.5817	14.128	199.601	0
19.8481	60.2866	0.156871	24.2005	13.9557	194.762	0
19.8376	60.2866	0.156871	24.1912	13.9545	194.727	0
19.9039	60.2866	0.156871	24.2721	14.001	196.029	0
19.8885	60.2866	0.156871	24.251	13.9863	195.618	0
19.6938	60.2866	0.156871	24.0288	13.8761	192.547	0
19.6457	60.2866	0.156871	23.9973	13.8899	192.93	0
19.6088	60.2866	0.156871	23.9944	13.9378	194.263	0
20.1491	60.2866	0.156871	24.4438	13.9483	194.554	0
20.8094	60.2866	0.156871	25.1339	14.2068	201.834	0
21.2304	60.2866	0.156871	25.4011	14.056	197.57	0
21.6386	60.2866	0.156871	25.613	13.8124	190.782	0
21.5464	60.2866	0.156871	25.5444	13.8295	191.256	0
21.3596	60.2866	0.156871	25.3916	13.8381	191.492	0
21.7642	60.2866	0.156871	25.6682	13.7154	188.113	0
21.8974	60.2866	0.156871	25.7663	13.6869	187.33	0
22.1806	60.2866	0.156871	25.9608	13.5968	184.872	0
22.4467	60.2866	0.156871	26.1743	13.5691	184.12	0
22.2125	60.2866	0.156871	26.0336	13.685	187.28	0
21.8016	60.2866	0.156871	25.7431	13.7976	190.375	0
21.4507	60.2866	0.156871	25.5209	13.9361	194.215	0
21.1758	60.2866	0.156871	25.2137	13.7946	190.291	0
21.2543	60.2866	0.156871	25.3372	13.9014	193.25	0
21.4016	60.2866	0.156871	25.5431	14.0538	197.508	0
20.9969	60.2866	0.156871	25.0245	13.7222	188.298	0
20.7462	60.2866	0.156871	24.7614	13.6244	185.626	0
21.0977	60.2866	0.156871	25.0888	13.6842	187.258	0
21.3077	60.2866	0.156871	25.2705	13.6934	187.508	0
21.1452	60.2866	0.156871	25.2051	13.8262	191.164	0
21.4488	60.2866	0.156871	25.3694	13.6553	186.468	0
21.7387	60.2866	0.156871	25.5544	13.5396	183.321	0
22.0701	60.2866	0.156871	25.699	13.2702	176.097	0
21.9852	60.2866	0.156871	25.6678	13.3519	178.273	0
22.2225	60.2866	0.156871	25.8916	13.3917	179.339	0
22.2052	60.2866	0.156871	25.8716	13.3815	179.063	0
22.2034	60.2866	0.156871	25.869	13.3797	179.016	0
22.6977	60.2866	0.156871	26.6613	14.0977	198.744	0
23.309	66.968	0.156871	27.7269	15.1345	229.053	0
23.5424	66.968	0.156871	28.1097	15.4808	239.655	0
23.8379	66.968	0.156871	28.5823	15.8949	252.647	0
24.7099	69.3828	0.156871	29.8209	16.8265	283.13	0
25.585	69.3828	0.156871	30.8545	17.3819	302.129	0
26.197	69.3828	0.156871	31.4859	17.6047	309.926	0
26.6266	69.3828	0.68045	31.6751	17.2919	299.009	0
26.6064	69.3828	0.68045	31.6648	17.3042	299.436	0
26.8367	69.3828	0.68045	31.9537	17.4815	305.603	0
26.8537	69.3828	0.68045	31.9833	17.51	306.599	0
26.9728	69.3828	0.68045	32.221	17.7649	315.591	0
27.6847	84.7486	0.68045	33.5622	19.1231	365.693	0
28.4148	84.7486	0.68045	34.764	20.1867	407.503	0
28.6733	84.7486	0.68045	35.0912	20.3894	415.729	0
28.9031	84.7486	0.68045	35.2645	20.3636	414.677	0
29.2402	84.7486	0.68045	35.4121	20.1335	405.358	0
29.2012	84.7486	0.68045	35.3932	20.1572	406.314	0
29.3739	84.7486	0.68045	35.4969	20.0875	403.51	0
29.6608	84.7486	0.68045	35.7241	20.0683	402.736	0
29.81	84.7486	0.68045	35.8358	20.0462	401.85	0
30.3093	84.7486	0.68045	36.2042	19.9578	398.314	0
30.9325	84.7486	0.68045	36.7906	20.0755	403.026	0
31.363	84.7486	0.68045	37.1586	20.0856	403.43	0
31.752	84.7486	0.68045	37.3153	19.7571	390.342	0
32.0575	84.7486	0.68045	37.4408	19.4954	380.072	0
32.6792	84.7486	0.68045	37.7909	19.1297	365.944	0
32.9682	84.7486	0.68045	37.8778	18.7975	353.346	0
33.1285	84.7486	0.68045	37.9606	18.6806	348.963	0
33.2186	84.7486	0.68045	38.0051	18.6097	346.322	0
33.0414	84.7486	0.68045	37.933	18.78	352.687	0
32.8293	84.7486	0.68045	37.7937	18.8723	356.165	0
32.4926	84.7486	0.68045	37.5998	19.0698	363.656	0
32.45	84.7486	0.68045	37.5771	19.0982	364.74	0
33.0024	84.7486	0.68045	38.043	19.0735	363.799	0
33.997	84.7486	4.95388	38.8835	19.0208	361.791	0
34.272	84.7486	4.95388	39.2092	19.1977	368.551	0
34.245	84.7486	4.95388	39.1774	19.1807	367.899	0
34.5588	84.7486	4.95388	39.4929	19.266	371.18	0
34.7534	84.7486	4.95388	39.6529	19.2443	370.341	0
34.8146	84.7486	4.95388	39.6808	19.1902	368.262	0
34.8388	84.7486	4.95388	39.6903	19.1656	367.321	0
34.5079	84.7486	4.95388	39.5248	19.4245	377.312	0
34.3587	84.7486	4.95388	39.4552	19.549	382.164	0
34.4324	84.7486	4.95388	39.5097	19.5291	381.385	0
34.3458	84.7486	4.95388	39.4512	19.5638	382.744	0
34.4024	84.7486	4.95388	39.4655	19.4921	379.942	0
34.7453	84.7486	4.95388	39.6054	19.1595	367.086	0
34.8839	84.7486	4.95388	39.6384	18.9722	359.944	0
34.8664	84.7486	4.95388	39.6301	18.9871	360.51	0
34.7772	84.7486	4.95388	39.5412	18.9651	359.676	0
34.8444	84.7486	4.95388	39.6133	18.9925	360.715	0
35.3693	84.7486	4.95388	40.0908	19.0246	361.934	0
36.0652	84.7486	4.95388	40.7852	19.1963	368.497	0
36.3492	84.7486	4.95388	41.0874	19.3063	372.733	0
36.5066	84.7486	4.95388	41.2157	19.2824	371.811	0
36.9909	84.7486	6.70549	41.4553	18.862	355.775	0
36.9204	84.7486	6.70549	41.4194	18.9219	358.039	0
36.6938	84.7486	6.70549	41.3192	19.1461	366.572	0
36.8479	84.7486	6.70549	41.4187	19.0636	363.422	0
37.134	84.7486	9.2227	41.5281	18.7387	351.14	0
36.8025	84.7486	9.2227	41.3578	19.0183	361.694	0
36.6036	84.7486	9.2227	41.2463	19.1617	367.17	0
36.2681	84.7486	9.2227	41.0508	19.3821	375.664	0
35.3749	84.7486	0.748936	40.4076	19.6836	387.443	0
34.3473	84.7486	0.748936	39.5313	19.7248	389.067	0
33.5439	84.7486	0.748936	38.9675	19.9879	399.516	0
32.7	84.7486	0.748936	38.3612	20.2158	408.677	0
31.7719	84.7486	0.748936	37.3888	19.8653	394.632	0
30.8118	84.7486	0.748936	36.5286	19.7757	391.078	0
30.3387	84.7486	0.748936	36.0514	19.6286	385.281	0
30.044	84.7486	0.748936	35.9021	19.8104	392.452	0
29.9667	84.7486	0.748936	35.8739	19.8774	395.11	0
29.3747	84.7486	0.748936	35.4034	19.9181	396.73	0
28.5321	84.7486	0.748936	34.7006	19.9059	396.245	0
27.4937	84.7486	0.748936	33.647	19.5495	382.184	0
26.1841	79.5984	0.748936	31.936	18.4285	339.609	0
24.9751	64.3314	0.748936	30.3478	17.3767	301.951	0
24.4204	64.3314	0.748936	29.7063	17.0484	290.646	0
24.1012	64.3314	0.748936	29.4508	17.0596	291.029	0
23.9568	64.3314	0.748936	29.3445	17.0801	291.731	0
23.9711	64.3314	0.748936	29.3525	17.0737	291.51	0
23.7031	64.3314	0.748936	29.1855	17.1627	294.559	0
23.367	64.3314	0.748936	28.8773	17.1013	292.453	0
22.9376	64.3314	0.748936	28.6108	17.2362	297.087	0
22.492	64.3314	0.748936	28.1668	17.0891	292.037	0
21.8251	64.3314	0.748936	27.3756	16.6559	277.42	0
21.2703	64.3314	0.748936	26.8097	16.4488	270.564	0
20.871	64.3314	0.748936	26.5904	16.606	275.759	0
20.6119	64.3314	0.748936	26.4257	16.6677	277.811	0
19.9711	64.3314	0.067136	25.9221	16.6567	277.446	0
19.8368	64.3314	0.067136	25.8374	16.6861	278.425	0
20.2804	64.3314	0.067136	26.4972	17.1879	295.423	0
20.995	67.364	0.067136	27.6712	18.1677	330.064	0
21.5639	67.364	0.067136	28.2407	18.3797	337.813	0
21.8958	67.364	0.067136	28.5759	18.507	342.51	0
22.2593	67.364	0.067136	28.8616	18.5168	342.873	0
22.2386	67.364	0.067136	28.8487	18.5217	343.053	0
21.5015	67.364	0.067136	28.1771	18.3549	336.902	0
20.6052	67.364	0.067136	27.0193	17.6159	310.321	0
19.9776	67.364	0.067136	26.195	17.0771	291.628	0
19.7234	67.364	0.067136	25.8316	16.813	282.678	0
19.2259	67.364	0.067136	25.1748	16.3808	268.33	0
18.9081	67.364	0.067136	24.8113	16.1919	262.179	0
19.4976	67.364	0.067136	25.7187	16.9045	285.762	0
20.1024	67.364	0.067136	26.5461	17.4746	305.36	0
20.3093	67.364	0.067136	26.6693	17.422	303.527	0
20.2146	67.364	0.067136	26.6316	17.4752	305.383	0
19.8688	67.364	0.067136	26.3644	17.4665	305.077	0
19.7863	67.364	0.067136	26.2977	17.4596	304.838	0
19.7426	67.364	0.067136	26.2804	17.4833	305.667	0
19.56	67.364	0.067136	26.1323	17.4663	305.071	0
19.9647	67.364	0.067136	26.5445	17.6318	310.881	0
20.2554	67.364	0.067136	26.8465	17.7589	315.378	0
20.1266	67.364	0.067136	26.6903	17.6683	312.17	0
19.5619	67.364	0.067136	26.1236	17.4509	304.534	0
18.9678	67.364	0.067136	25.3377	16.9323	286.704	0
18.2366	67.364	0.067136	24.1792	16.002	256.063	0
17.6637	67.364	0.067136	23.3523	15.3957	237.027	0
17.4696	67.364	0.067136	23.0817	15.2049	231.19	0
17.5037	67.364	0.067136	23.1363	15.2494	232.545	0
17.6848	67.364	0.067136	23.3288	15.3347	235.154	0
17.6545	67.364	0.067136	23.3157	15.35	235.622	0
17.2969	67.364	0.067136	23.0038	15.2854	233.644	0
17.0533	67.364	0.067136	22.8207	15.2847	233.621	0
16.9523	67.364	0.067136	22.7877	15.3486	235.58	0
16.9563	67.364	0.067136	22.7907	15.3486	235.579	0
16.7969	67.364	0.067136	22.7337	15.4405	238.409	0
17.2961	67.364	0.067136	23.0979	15.4298	238.079	0
17.4864	67.364	0.067136	23.1579	15.3027	234.172	0
17.5451	67.364	0.067136	23.1673	15.2488	232.526	0
17.545	67.364	0.067136	23.1673	15.249	232.531	0
17.601	67.364	0.067136	23.1958	15.2273	231.872	0
17.8094	67.364	0.067136	23.277	15.1067	228.211	0
17.5669	67.364	0.067136	23.1338	15.1715	230.173	0
17.5325	67.364	0.067136	23.1224	15.1941	230.861	0
17.5072	67.364	0.067136	23.1116	15.2072	231.259	0
17.5998	67.364	0.067136	23.161	15.1749	230.279	0
17.9636	67.364	0.067136	23.3786	15.0805	227.422	0
18.0434	67.364	0.067136	23.3923	15.0051	225.152	0
18.3764	67.364	0.067136	23.5566	14.855	220.67	0
18.5381	67.364	0.067136	23.6073	14.7321	217.035	0
18.4308	67.364	0.067136	23.5457	14.7686	218.113	0
18.2441	67.364	0.067136	23.4863	14.9074	222.23	0
18.2878	67.364	0.067136	23.5205	14.9078	222.243	0
18.1952	67.364	0.067136	23.4659	14.9354	223.067	0
18.1359	67.364	0.067136	23.4463	14.9774	224.321	0
17.9189	67.364	0.067136	23.3635	15.1108	228.337	0
17.8564	67.364	0.067136	23.3579	15.1769	230.339	0
17.6648	67.364	0.067136	23.293	15.3028	234.177	0
17.5878	67.364	0.067136	23.2627	15.3461	235.504	0
17.5155	67.364	0.067136	23.2392	15.3939	236.971	0
18.1907	67.364	0.067136	23.9121	15.6432	244.711	0
18.8587	67.364	0.067136	24.7341	16.1304	260.19	0
19.2045	67.364	0.103383	24.8893	15.9574	254.64	0
19.0374	67.364	0.103383	24.8444	16.0894	258.87	0
18.3657	67.364	0.103383	23.9744	15.532	241.242	0
17.6518	57.7566	0.103383	22.6099	14.2404	202.79	0
16.9699	57.7566	0.103383	21.8627	13.8929	193.013	0
16.5183	57.7566	0.103383	21.3428	13.6221	185.562	0
16.5045	57.7566	0.103383	21.3211	13.6044	185.081	0
16.5332	57.7566	0.103383	21.3455	13.608	185.178	0
16.6975	57.7566	0.103383	21.4043	13.4976	182.184	0
16.6917	57.7566	0.103383	21.4025	13.5018	182.3	0
16.8897	57.7566	0.103383	21.5977	13.5675	184.076	0
16.7756	57.7566	0.103383	21.4632	13.4942	182.093	0
16.9391	57.7566	0.103383	21.6375	13.5693	184.127	0
17.2224	57.7566	0.103383	21.9946	13.7884	190.121	0
16.4514	55.1028	0.103383	20.8025	12.8323	164.669	0
15.7218	51.3056	0.103383	19.6572	11.893	141.442	0
15.6019	51.3056	0.103383	19.5432	11.8625	140.719	0
15.9685	51.3056	0.103383	19.9024	11.9729	143.351	0
16.4827	51.3056	0.103383	20.5599	12.3865	153.426	0
16.6687	51.3056	0.103383	20.7809	12.5077	156.444	0
16.8327	51.3056	0.103383	20.8932	12.4747	155.618	0
16.6471	51.3056	0.103383	20.8088	12.584	158.357	0
16.3033	51.3056	0.103383	20.3278	12.2378	149.764	0
15.9335	51.3056	0.103383	19.8643	11.956	142.945	0
15.7795	51.3056	0.103383	19.6819	11.8568	140.584	0
16.2145	51.3056	0.103383	20.17	12.0913	146.2	0
16.3843	51.3056	0.103383	20.3414	12.1505	147.634	0
16.5343	51.3056	0.103383	20.493	12.2027	148.905	0
16.8416	51.3056	0.103383	20.8763	12.4336	154.595	0
16.8616	51.3056	0.103383	20.9019	12.4499	154.999	0
16.5275	51.3056	0.103383	20.4586	12.1533	147.703	0
16.285	51.3056	0.103383	20.1874	12.0246	144.592	0
16.1494	51.3056	0.103383	20.1555	12.1552	147.749	0
16.0435	51.3056	0.103383	20.1273	12.2498	150.059	0
16.1981	51.3056	0.103383	20.2374	12.2274	149.51	0
16.1471	51.3056	0.103383	20.2309	12.2848	150.916	0
16.3994	51.3056	0.103383	20.5416	12.4678	155.446	0
16.7815	51.3056	0.103383	20.8237	12.4265	154.419	0
16.411	51.3056	0.103383	20.4496	12.2974	151.227	0
16.464	51.3056	0.103383	20.4886	12.2915	151.08	0
16.8307	51.3056	0.103383	20.7964	12.312	151.586	0
17.1846	51.3056	0.103383	21.0011	12.1675	148.049	0
17.331	51.3056	0.103383	21.128	12.1798	148.347	0
17.4556	51.3056	0.103383	21.244	12.2039	148.935	0
17.3974	51.3056	0.103383	21.2328	12.2684	150.514	0
17.3271	51.3056	0.103383	21.2184	12.344	152.374	0
17.6112	51.3056	0.103383	21.4591	12.3581	152.722	0
17.6139	51.3056	0.103383	21.461	12.3576	152.711	0
17.3361	51.3056	0.103383	21.2441	12.3759	153.163	0
17.4246	51.3056	0.103383	21.2831	12.3177	151.727	0
17.1869	51.3056	0.103383	21.1191	12.3701	153.019	0
17.0602	51.3056	0.103383	21.0679	12.4592	155.233	0
17.1933	51.3056	0.103383	21.1586	12.4293	154.487	0
17.4577	51.3056	0.103383	21.2827	12.2693	150.535	0
17.3482	51.3056	0.103383	21.1986	12.2792	150.779	0
17.3942	51.3056	0.103383	21.2254	12.2602	150.311	0
17.3236	51.3056	0.103383	21.2134	12.3403	152.282	0
17.4226	51.3056	0.103383	21.2374	12.2402	149.823	0
17.9026	51.3056	0.413118	21.5841	12.1523	147.678	0
18.2948	51.3056	0.413118	21.8428	12.0279	144.67	0
18.3653	51.3056	0.413118	21.8716	11.9718	143.324	0
18.5204	51.3056	0.413118	21.9439	11.8629	140.729	0
18.322	51.3056	0.413118	21.5908	11.5124	132.535	0
18.0621	42.3244	0.413118	21.0668	10.9288	119.439	0
18.1556	42.3244	0.413118	21.1784	10.9902	120.785	0
18.7963	42.3244	0.413118	21.8284	11.1864	125.135	0
19.5457	58.0907	0.413118	22.9696	12.1606	147.879	0
20.1773	62.1024	0.413118	24.094	13.2721	176.149	0
21.2893	73.7088	0.413118	25.7936	14.678	215.444	0
22.2184	73.7088	0.413118	27.2013	15.8165	250.162	0
22.4702	73.7088	0.413118	27.5816	16.1213	259.898	0
22.8857	73.7088	0.413118	28.0656	16.3741	268.112	0
23.2822	73.7088	0.413118	28.4249	16.4357	270.133	0
23.3167	73.7088	0.413118	28.4342	16.4024	269.039	0
23.3017	73.7088	0.413118	28.4199	16.3989	268.925	0
23.6668	73.7088	0.413118	28.846	16.6222	276.296	0
23.704	73.7088	0.413118	28.884	16.6352	276.728	0
23.425	73.7088	0.413118	28.6158	16.5657	274.423	0
23.7229	73.7088	0.413118	28.8021	16.4626	271.016	0
24.0654	73.7088	0.413118	29.0314	16.3666	267.865	0
24.3197	73.7088	0.413118	29.2316	16.3467	267.213	0
24.0722	73.7088	0.413118	29.0351	16.363	267.749	0
23.6029	73.7088	0.413118	28.5903	16.2616	264.44	0
23.2018	73.7088	0.413118	28.3412	16.4045	269.108	0
23.5414	73.7088	0.413118	28.703	16.5513	273.947	0
24.2009	73.7088	0.413118	29.2638	16.5826	274.981	0
24.4276	73.7088	0.413118	29.457	16.5925	275.311	0
24.72	73.7088	0.413118	29.6817	16.5593	274.209	0
25.0976	73.7088	0.413118	30.0678	16.6894	278.538	0
24.9614	73.7088	0.413118	29.9229	16.6323	276.632	0
24.7935	73.7088	0.413118	29.8076	16.6769	278.12	0
24.544	73.7088	0.413118	29.6612	16.7863	281.78	0
24.4314	73.7088	0.413118	29.5393	16.7348	280.053	0
24.6301	73.7088	0.413118	29.7657	16.8461	283.791	0
24.6962	73.7088	0.413118	29.8076	16.823	283.013	0
25.0649	73.7088	0.413118	30.1367	16.8646	284.415	0
26.1767	73.7088	0.965665	31.4364	17.5454	307.841	0
27.3751	78.6754	0.965665	32.9379	18.4617	340.833	0
28.0595	78.6754	0.965665	33.7836	18.9634	359.611	0
28.7581	78.6754	1.34907	34.2623	18.772	352.387	0
28.8875	78.6754	1.34907	34.403	18.8314	354.623	0
28.9842	78.6754	1.34907	34.489	18.8401	354.948	0
29.0732	78.6754	1.34907	34.5194	18.7574	351.84	0
28.8866	78.6754	1.34907	34.461	18.9402	358.731	0
28.5982	78.6754	1.34907	34.2946	19.0775	363.952	0
28.2738	78.6754	1.34907	34.1712	19.3417	374.103	0
28.0144	78.6754	1.34907	34.0598	19.5249	381.221	0
27.8522	78.6754	1.34907	33.9715	19.6042	384.324	0
28.4797	78.6754	1.34907	34.3809	19.4125	376.844	0
29.3593	78.6754	1.34907	35.146	19.4731	379.2	0
29.8136	78.6754	1.34907	35.6811	19.7582	390.385	0
30.5071	78.6754	1.34907	36.4057	20.0239	400.958	0
31.599	78.6754	1.34907	37.6653	20.6603	426.85	0
32.8188	90.2852	1.34907	39.2901	21.7726	474.045	0
34.0333	90.2852	1.34907	40.6838	22.4677	504.798	0
35.0795	90.2852	1.34907	41.6483	22.6276	512.007	0
35.5796	90.2852	1.34907	42.0621	22.6119	511.3	0
36.0351	90.2852	1.34907	42.418	22.5545	508.706	0
37.0127	90.2852	1.34907	43.4222	22.8851	523.729	0
37.93	90.2852	1.34907	44.3252	23.1168	534.389	0
38.7672	90.2852	2.65225	44.8536	22.7382	517.024	0
39.5364	90.2852	2.65225	45.4147	22.5231	507.29	0
39.7477	90.2852	2.65225	45.5891	22.5035	506.406	0
39.6157	90.2852	2.65225	45.5235	22.6047	510.974	0
39.53	90.2852	2.65225	45.5076	22.7242	516.391	0
39.4655	90.2852	2.65225	45.489	22.8002	519.851	0
39.1857	90.2852	2.65225	45.3445	22.9973	528.874	0
39.0936	90.2852	2.65225	45.2801	23.0274	530.263	0
38.9745	90.2852	2.65225	45.2159	23.1043	533.809	0
38.6651	90.2852	2.65225	44.9936	23.1912	537.833	0
38.3954	90.2852	2.65225	44.6961	23.0617	531.843	0
37.9412	90.2852	2.65225	44.21	22.8729	523.17	0
37.0337	90.2852	2.65225	43.2834	22.5815	509.926	0
36.1468	90.2852	2.65225	42.4246	22.3849	501.086	0
35.3871	90.2852	0.810885	41.9723	22.749	517.517	0
35.2214	90.2852	0.810885	41.8126	22.7112	515.8	0
35.481	90.2852	0.810885	42.1008	22.8413	521.725	0
36.0562	90.2852	0.810885	42.471	22.6214	511.729	0
36.029	90.2852	0.810885	42.4545	22.634	512.3	0
35.394	90.2852	0.810885	42.0822	22.9434	526.399	0
35.0636	90.2852	0.810885	41.9247	23.1648	536.606	0
34.8887	90.2852	0.810885	41.8699	23.3319	544.379	0
34.8925	90.2852	0.810885	41.8725	23.3307	544.322	0
35.041	90.2852	0.810885	41.9967	23.3314	544.355	0
34.6832	90.2852	0.810885	41.8292	23.5677	555.435	0
34.4695	90.2852	0.810885	41.7864	23.8079	566.817	0
34.4137	90.2852	0.810885	41.7724	23.8648	569.527	0
34.3886	90.2852	0.810885	41.77	23.8972	571.077	0
33.9768	90.2852	0.810885	41.4923	24.0039	576.188	0
33.4052	90.2852	0.810885	41.1123	24.1543	583.428	0
33.0349	90.2852	0.810885	40.9278	24.3525	593.046	0
32.8191	90.2852	0.810885	40.7948	24.4223	596.449	0
32.3484	90.2852	0.810885	40.4755	24.5203	601.243	0
32.2905	90.2852	0.810885	40.4387	24.5361	602.02	0
32.8668	90.2852	0.810885	40.9146	24.5601	603.2	0
33.5439	90.2852	0.810885	41.4265	24.502	600.346	0
33.6727	90.2852	0.810885	41.5276	24.4963	600.069	0
33.5748	90.2852	0.810885	41.4402	24.4825	599.394	0
34.1025	90.2852	0.810885	41.9199	24.5709	603.727	0
34.3225	90.2852	0.810885	42.1585	24.6741	608.813	0
33.4347	90.2852	0.810885	41.2396	24.3325	592.072	0
32.2789	90.2852	0.810885	40.0541	23.9025	571.332	0
31.4773	90.2852	0.810885	39.297	23.7112	562.221	0
30.7713	90.2852	0.483877	38.8802	23.9534	573.765	0
30.6636	90.2852	0.483877	38.7747	23.92	572.167	0
30.5258	90.2852	0.483877	38.6706	23.9277	572.535	0
30.4582	90.2852	0.483877	38.6487	23.9792	575.003	0
30.6657	90.2852	0.483877	38.7102	23.8108	566.956	0
30.6083	90.2852	0.483877	38.6972	23.8643	569.506	0
30.6821	90.2852	0.483877	38.7068	23.7836	565.66	0
30.8916	90.2852	0.483877	38.7773	23.6243	558.108	0
30.7843	90.2852	0.483877	38.7499	23.7207	562.674	0
30.2642	90.2852	0.483877	38.403	23.8272	567.735	0
29.5194	90.2852	0.483877	37.7269	23.6788	560.686	0
28.8847	90.2852	0.483877	37.1175	23.4948	552.005	0
28.1559	90.2852	0.483877	36.393	23.2409	540.14	0
27.1432	90.2852	0.483877	35.1111	22.4479	503.91	0
25.9666	84.7531	0.483877	33.3006	21.0135	441.567	0
24.9751	75.3708	0.483877	31.6826	19.6484	386.059	0
24.1282	75.3708	0.483877	30.4746	18.7625	352.032	0
23.3996	75.3708	0.483877	29.8143	18.6218	346.77	0
22.6703	75.3708	0.483877	29.2152	18.5734	344.973	0
21.6915	72.5433	0.483877	27.7001	17.3633	301.484	0
20.7219	57.5384	0.483877	26.2066	16.1702	261.477	0
19.9652	57.5384	0.483877	25.3042	15.6693	245.526	0
19.139	54.8923	0.483877	24.2675	15.038	226.142	0
18.5081	54.8923	0.483877	23.6312	14.8091	219.31	0
18.2748	54.8923	0.483877	23.5228	14.9276	222.832	0
18.4111	54.8923	0.483877	23.581	14.8506	220.541	0
18.6061	54.8923	0.483877	23.7235	14.8343	220.056	0
19.0357	54.8923	0.483877	24.2297	15.1091	228.284	0
19.0469	54.8923	0.483877	24.2431	15.1167	228.513	0
18.8675	54.8923	0.483877	24.1331	15.1664	230.021	0
18.5844	54.8923	0.483877	23.9747	15.266	233.05	0
18.0927	54.8923	0.483877	23.4544	15.0434	226.303	0
17.6157	54.8923	0.483877	23.0903	15.0461	226.384	0
17.4219	54.8923	0.483877	23.011	15.1516	229.571	0
17.2945	54.8923	0.483877	22.9609	15.2225	231.725	0
17.3052	54.8923	0.483877	22.9614	15.2109	231.372	0
16.8094	54.8923	0.483877	22.5422	15.1385	229.174	0
15.9534	54.7674	0.105378	21.4725	14.4858	209.838	0
15.4279	54.7674	0.105378	20.7556	13.9941	195.835	0
15.6588	54.7674	0.105378	21.111	14.271	203.66	0
15.9864	54.7674	0.105378	21.3418	14.2505	203.078	0
15.8514	54.7674	0.105378	21.3093	14.354	206.038	0
15.9146	54.7674	0.105378	21.3375	14.3256	205.223	0
16.0029	54.7674	0.105378	21.4636	14.4167	207.842	0
16.05	54.7674	0.105378	21.5542	14.5005	210.265	0
16.5008	54.7674	0.105378	22.0217	14.6988	216.055	0
16.9742	54.7674	0.105378	22.3774	14.6969	215.998	0
17.0799	54.7674	0.105378	22.4345	14.6609	214.942	0
17.1931	54.7674	0.105378	22.469	14.58	212.577	0
17.3922	54.7674	0.105378	22.6567	14.635	214.184	0
17.4939	54.7674	0.105378	22.7124	14.5995	213.146	0
17.5624	54.7674	0.105378	22.7449	14.5673	212.207	0
17.6829	54.7674	0.105378	22.8618	14.6051	213.308	0
17.7421	54.7674	0.105378	22.899	14.5914	212.91	0
17.476	54.7674	0.105378	22.7201	14.6334	214.137	0
17.0391	54.7674	0.105378	21.9763	13.9887	195.683	0
16.6853	54.7674	0.105378	21.2981	13.3413	177.99	0
16.3251	54.7674	0.105378	20.8686	13.1023	171.669	0
16.0072	54.7674	0.105378	20.5042	12.9149	166.796	0
15.413	52.6303	0.105378	19.4405	11.9415	142.599	0
14.8751	42.843	0.105378	18.4345	10.9746	120.442	0
15.255	42.843	0.105378	18.9808	11.3834	129.582	0
15.6622	42.843	0.105378	19.3575	11.4657	131.462	0
15.6033	42.843	0.105378	19.3272	11.4953	132.143	0
15.6968	42.843	0.105378	19.344	11.3943	129.831	0
15.3269	42.843	0.105378	18.9042	11.1535	124.4	0
14.9456	42.843	0.105378	18.6469	11.2388	126.31	0
14.9949	42.843	0.105378	18.6784	11.2252	126.005	0
14.959	42.843	0.105378	18.6458	11.2188	125.86	0
14.9537	42.843	0.105378	18.6439	11.2227	125.949	0
14.8776	42.843	0.105378	18.6237	11.2912	127.491	0
14.8089	42.843	0.105378	18.5589	11.2745	127.113	0
15.1756	42.843	0.105378	18.9148	11.3796	129.495	0
15.6516	42.843	0.105378	19.5175	11.7523	138.116	0
15.9095	42.843	0.105378	19.7664	11.823	139.784	0
15.6973	42.843	0.105378	19.6713	11.9494	142.787	0
15.5933	42.843	0.105378	19.619	12.0002	144.005	0
15.9387	42.843	0.105378	20.0355	12.2359	149.717	0
16.1284	42.843	0.105378	20.2338	12.3147	151.651	0
15.8087	42.843	0.105378	20.0581	12.4432	154.833	0
15.6546	42.843	0.105378	19.9635	12.4864	155.911	0
15.6365	42.843	0.105378	19.9604	12.5044	156.359	0
15.8282	42.843	0.105378	20.0279	12.3684	152.976	0
15.9902	42.843	0.105378	20.1723	12.395	153.636	0
16.216	42.843	0.105378	20.3695	12.4247	154.372	0
16.7649	42.843	0.105378	21.0082	12.7604	162.827	0
17.2125	42.843	0.105378	21.4088	12.8313	164.642	0
17.1739	42.843	0.105378	21.4039	12.8753	165.773	0
17.239	42.843	0.105378	21.4209	12.8155	164.237	0
17.3842	42.843	0.105378	21.5498	12.8358	164.758	0
17.0278	42.843	0.105378	21.3484	12.9785	168.441	0
16.7974	42.843	0.105378	20.9714	12.655	160.149	0
16.7096	42.843	0.105378	20.8595	12.5849	158.38	0
16.7223	42.843	0.105378	20.8652	12.5775	158.194	0
17.1315	42.843	0.105378	21.2055	12.5963	158.666	0
17.7622	49.7229	0.105378	22.0667	13.1971	174.163	0
18.4297	49.7229	0.105378	22.7772	13.4905	181.992	0
19.1346	49.7229	0.105378	23.5616	13.857	192.016	0
19.6374	49.7229	0.105378	24.0066	13.9182	193.717	0
19.7837	49.7229	0.105378	24.0443	13.773	189.696	0
19.8914	49.7229	0.105378	24.0748	13.6692	186.847	0
20.3599	49.7229	0.471218	24.3668	13.493	182.061	0
20.6803	49.7229	0.471218	24.6576	13.5344	183.181	0
20.3324	49.7229	0.471218	24.2524	13.3246	177.544	0
19.9561	49.7229	0.471218	24.0437	13.5169	182.706	0
20.1714	49.7229	0.471218	24.1125	13.3153	177.296	0
20.5881	49.7229	0.471218	24.5388	13.4578	181.112	0
20.9813	58.5478	0.471218	25.2646	14.1856	201.23	0
21.1717	58.5478	0.471218	25.6307	14.5604	212.006	0
21.3378	58.5478	0.471218	25.9036	14.8027	219.119	0
21.4024	58.5478	0.471218	25.9881	14.8582	220.766	0
21.2733	58.5478	0.471218	25.9316	14.9461	223.386	0
21.2916	58.5478	0.471218	25.9394	14.9334	223.005	0
21.6068	58.5478	0.471218	26.3939	15.2784	233.429	0
22.2964	59.8082	0.471218	27.3622	15.986	255.552	0
22.9083	59.8082	0.471218	28.0806	16.3682	267.919	0
23.1759	59.8082	0.471218	28.4078	16.558	274.169	0
23.4686	59.8082	0.471218	28.6711	16.6001	275.562	0
23.7742	59.8082	0.471218	28.8475	16.4683	271.204	0
23.6964	59.8082	0.471218	28.7893	16.4786	271.545	0
23.4961	59.8082	0.471218	28.6236	16.4768	271.485	0
23.4905	59.8082	0.471218	28.621	16.4803	271.599	0
23.5859	59.8082	0.471218	28.6762	16.4394	270.253	0
23.8416	59.8082	0.471218	28.8976	16.4584	270.88	0
23.7762	59.8082	0.471218	28.8611	16.4895	271.902	0
23.4483	59.8082	0.471218	28.5346	16.389	268.601	0
23.2022	59.8082	0.471218	28.3366	16.3957	268.82	0
23.1679	59.8082	0.471218	28.3281	16.4302	269.95	0
23.1151	59.8082	0.471218	28.3192	16.49	271.922	0
23.3276	59.8082	0.471218	28.4518	16.4176	269.537	0
23.6554	59.8082	0.71632	28.5778	16.1614	261.192	0
23.7976	59.8082	0.71632	28.6674	16.1106	259.553	0
23.9768	59.8082	0.71632	28.8018	16.0842	258.701	0
24.2119	59.8082	0.71632	28.9168	15.9353	253.933	0
24.6696	59.8082	0.71632	29.1871	15.7213	247.158	0
25.1303	59.8082	0.71632	29.6582	15.875	252.017	0
25.1051	59.8082	0.71632	29.6335	15.8686	251.813	0
24.554	59.8082	0.71632	29.2229	15.9708	255.066	0
24.1825	59.8082	0.71632	29.0274	16.183	261.889	0
24.2809	59.8082	0.71632	29.045	16.065	258.084	0
24.3613	59.8082	0.71632	29.0703	15.9876	255.603	0
23.9473	59.8082	0.71632	28.7594	16.0517	257.659	0
23.6673	59.8082	0.71632	28.5821	16.1515	260.869	0
24.0743	59.8082	0.71632	28.7788	15.8932	252.594	0
24.2661	59.8082	0.71632	28.8686	15.7618	248.435	0
24.3818	59.8082	0.71632	28.8949	15.6287	244.255	0
24.3993	59.8082	0.71632	28.9032	15.6166	243.877	0
24.0925	59.8082	0.71632	28.7618	15.834	250.714	0
23.7942	59.8082	0.71632	28.6018	15.9968	255.899	0
23.1572	59.8082	0.71632	28.1245	16.0865	258.774	0
22.7511	59.8082	0.71632	27.8297	16.1541	260.956	0
23.0152	59.8082	0.71632	27.924	15.9379	254.016	0
23.186	59.8082	0.71632	28.0041	15.8289	250.554	0
22.9062	59.8082	0.71632	27.8562	15.9768	255.258	0
23.3057	59.8082	0.870962	28.049	15.7309	247.461	0
23.6024	59.8082	0.870962	28.4351	15.9835	255.473	0
23.7809	59.8082	0.870962	28.6202	16.0502	257.61	0
24.1828	59.8082	0.870962	28.9379	16.0189	256.605	0
24.0918	59.8082	0.870962	28.8508	15.9985	255.951	0
23.3364	59.8082	0.870962	28.1739	15.9103	253.137	0
22.6959	59.8082	0.870962	27.6059	15.8399	250.901	0
22.1866	59.8082	0.870962	27.0083	15.5231	240.968	0
21.7883	59.8082	0.870962	26.6461	15.4603	239.02	0
21.7435	59.8082	0.870962	26.6303	15.4965	240.143	0
21.9057	59.8082	0.870962	26.7243	15.4287	238.045	0
21.7652	59.8082	0.870962	26.5893	15.3939	236.972	0
21.7793	59.8082	0.870962	26.6068	15.4043	237.291	0
22.1507	59.8082	0.870962	27.0117	15.5812	242.774	0
22.802	59.8082	0.870962	27.5417	15.5692	242.401	0
23.3802	59.8082	0.870962	28.2278	15.942	254.146	0
23.4329	59.8082	0.870962	28.3022	15.9973	255.913	0
22.8528	59.8082	0.870962	27.4704	15.3644	236.064	0
22.4855	59.8082	0.870962	26.8857	14.8556	220.688	0
22.4435	59.8082	0.870962	26.8133	14.787	218.654	0
22.1791	59.8082	0.870962	26.5406	14.6923	215.864	0
22.1976	59.8082	0.870962	26.546	14.6739	215.323	0
22.2574	59.8082	0.870962	26.5765	14.638	214.27	0
22.0202	59.8082	0.870962	26.2152	14.3373	205.558	0
22.0072	58.9727	0.870962	26.1856	14.3027	204.566	0
22.254	67.9247	0.870962	26.7453	14.9522	223.567	0
22.5118	67.9247	0.870962	27.2358	15.4513	238.741	0
22.6954	67.9247	0.870962	27.5103	15.6707	245.57	0
22.4943	67.9247	0.870962	27.364	15.7051	246.651	0
22.573	67.9247	0.870962	27.4261	15.7004	246.503	0
22.5672	67.9247	0.870962	27.4225	15.7024	246.567	0
22.4064	67.9247	0.870962	27.3749	15.8513	251.264	0
22.1361	67.9247	0.870962	27.2661	16.0454	257.455	0
21.8406	67.9247	0.870962	27.0086	16.0144	256.46	0
21.7816	67.9247	0.870962	26.9821	16.0505	257.619	0
21.611	67.9247	0.870962	26.9022	16.1483	260.768	0
21.6319	67.9247	0.870962	26.9144	16.1405	260.516	0
21.9835	67.9247	0.870962	27.137	16.0362	257.161	0
22.3506	67.9247	0.870962	27.3369	15.8647	251.69	0
22.237	67.9247	0.870962	27.2501	15.8751	252.019	0
22.5301	67.9247	0.870962	27.5797	16.0328	257.05	0
22.9017	67.9247	0.870962	28.0405	16.3076	265.939	0
22.6991	67.9247	0.870962	27.8899	16.3329	266.763	0
22.5365	67.9247	0.870962	27.7939	16.3953	268.806	0
22.3035	67.9247	0.870962	27.589	16.3675	267.894	0
21.8284	67.9247	0.870962	27.0739	16.1429	260.593	0
21.6613	67.9247	0.870962	26.9318	16.13	260.178	0
21.8869	67.9247	0.870962	27.0281	15.9835	255.472	0
21.9157	67.9247	0.870962	27.0327	15.9514	254.447	0
21.8626	67.9247	0.870962	27.0197	16.0028	256.09	0
21.782	67.9247	0.870962	26.9924	16.0677	258.171	0
21.6619	67.9247	0.77969	26.9719	16.197	262.342	0
21.8582	67.9247	0.77969	27.0843	16.1195	259.839	0
21.9172	67.9247	0.77969	27.1469	16.1451	260.665	0
21.6183	67.9247	0.499003	27.0359	16.3638	267.773	0
21.8645	67.9247	0.499003	27.2005	16.3085	265.968	0
21.835	67.9247	0.499003	27.186	16.3241	266.477	0
21.7858	67.9247	0.308072	27.1826	16.3851	268.471	0
21.875	67.9247	0.308072	27.2112	16.3122	266.089	0
22.3936	67.9247	0.308072	27.5419	16.1607	261.169	0
22.9541	67.9247	0.308072	28.0511	16.2512	264.103	0
23.1053	67.9247	0.308072	28.1761	16.2532	264.168	0
23.025	67.9247	0.308072	28.1304	16.2886	265.317	0
22.9919	67.9247	0.308072	28.1248	16.3262	266.544	0
22.7678	67.9247	0.308072	27.9722	16.3787	268.261	0
22.454	67.9247	0.308072	27.5631	16.1121	259.6	0
22.017	67.9247	0.308072	27.2231	16.1375	260.42	0
21.7364	67.9247	0.308072	26.9472	16.0533	257.707	0
21.588	67.9247	0.308072	26.8367	16.0687	258.202	0
21.6363	67.9247	0.308072	26.842	16.0116	256.37	0
21.7409	67.9247	0.308072	26.8715	15.9177	253.372	0
21.7259	67.9247	0.308072	26.863	15.9239	253.57	0
21.651	67.9247	0.308072	26.8372	15.9832	255.462	0
21.6978	67.9247	0.308072	26.8538	15.9469	254.303	0
21.7124	67.9247	0.308072	26.8653	15.9463	254.286	0
21.8103	67.9247	0.308072	26.9533	15.9617	254.776	0
21.9792	67.9247	0.308072	27.1955	16.1424	260.578	0
22.2379	67.9247	0.308072	27.6613	16.5807	274.919	0
22.106	67.9247	0.308072	27.4755	16.4456	270.458	0
21.5343	67.9247	0.308072	26.7737	16.0352	257.126	0
21.1759	67.9247	0.308072	26.3674	15.8348	250.74	0
21.2331	67.9247	0.308072	26.4178	15.8423	250.978	0
21.0637	67.9247	0.308072	26.2499	15.7884	249.272	0
20.5328	67.9247	0.308072	25.6779	15.5412	241.529	0
20.5312	67.9247	0.308072	25.6767	15.5414	241.534	0
20.5141	67.9247	0.308072	25.6714	15.5556	241.975	0
20.4562	67.9247	0.308072	25.6407	15.5815	242.783	0
20.2002	67.9247	0.308072	25.3954	15.5127	240.643	0
19.764	67.9247	0.308072	24.6102	14.7804	218.459	0
19.2637	59.6006	0.308072	23.5312	13.6208	185.525	0
18.6985	57.6717	0.308072	22.512	12.6352	159.649	0
18.0982	57.6717	0.308072	21.7643	12.1843	148.458	0
18.0472	57.6717	0.308072	21.7364	12.2107	149.1	0
17.8874	57.6717	0.308072	21.5962	12.1968	148.761	0
17.7425	57.6717	0.308072	21.5133	12.2628	150.376	0
18.0176	57.6717	0.308072	21.6633	12.1227	146.961	0
18.1473	57.6717	0.308072	21.7022	11.9962	143.909	0
17.9746	57.6717	0.308072	21.6331	12.1328	147.205	0
17.8307	57.6717	0.308072	21.5955	12.2796	150.789	0
17.8146	57.6717	0.308072	21.5906	12.2946	151.156	0
17.7579	57.6717	0.308072	21.5524	12.3098	151.53	0
17.9722	57.6717	0.308072	21.8997	12.6129	159.085	0
18.0366	57.6717	0.308072	21.9839	12.668	160.479	0
17.8968	57.6717	0.308072	21.9026	12.7263	161.96	0
17.5117	57.6717	0.308072	21.4067	12.4094	153.993	0
17.3322	57.6717	0.308072	21.0632	12.0634	145.527	0
17.7031	57.6717	0.308072	21.5193	12.3311	152.057	0
17.9616	57.6717	0.308072	21.7524	12.3668	152.937	0
18.0956	57.6717	0.308072	21.8825	12.4014	153.794	0
18.0891	57.6717	0.308072	21.8782	12.4034	153.845	0
17.8777	57.6717	0.308072	21.7731	12.5262	156.905	0
17.779	57.6717	0.308072	21.7024	12.5443	157.359	0
17.7342	57.6717	0.308072	21.6944	12.5946	158.623	0
18.2017	57.6717	0.308072	22.1192	12.6675	160.466	0
18.4574	57.6717	0.308072	22.2888	12.5933	158.591	0
18.4849	57.6717	0.308072	22.2908	12.556	157.654	0
18.1896	57.6717	0.308072	22.1271	12.6991	161.267	0
17.7563	57.6717	0.308072	21.7956	12.7397	162.299	0
17.798	57.6717	0.308072	21.7991	12.6865	160.948	0
17.4363	57.6717	0.308072	21.5582	12.7782	163.282	0
17.283	57.6717	0.308072	21.5048	12.8978	166.354	0
17.4792	57.6717	1.03824	21.5648	12.7299	162.051	0
17.541	57.6717	1.03824	21.6035	12.7103	161.552	0
17.0763	57.6717	1.03824	21.1868	12.6403	159.778	0
16.8349	57.6717	1.03824	20.7788	12.276	150.7	0
17.1373	57.6717	1.03824	21.3212	12.7853	163.463	0
17.2581	57.6717	1.03824	21.4192	12.7864	163.493	0
17.2576	57.6717	1.03824	21.4191	12.787	163.507	0
17.1781	57.6717	1.03824	21.3842	12.8364	164.772	0
16.8513	57.6717	1.03824	21.1429	12.8703	165.644	0
17.0466	57.6717	1.03824	21.268	12.8182	164.306	0
17.7043	59.7434	1.03824	22.4327	13.8852	192.798	0
18.6547	76.0967	1.03824	24.2912	15.6815	245.908	0
19.8439	80.5695	1.03824	26.2903	17.3816	302.121	0
21.0232	86.4132	1.03824	28.3899	19.2299	369.789	0
21.8683	86.4132	1.03824	29.6087	20.119	404.776	0
22.9211	86.4132	1.03824	31.0169	21.0619	443.603	0
24.425	107.24	1.03824	33.7617	23.4925	551.899	0
25.1846	107.24	1.03824	34.779	24.1753	584.446	0
25.1042	107.24	1.03824	34.7216	24.1765	584.505	0
24.8348	107.24	1.03824	34.4444	24.0561	578.694	0
24.5652	107.24	1.03824	34.0585	23.7773	565.362	0
24.7507	107.24	1.03824	34.2784	23.9027	571.339	0
24.9579	107.24	1.03824	34.4089	23.8743	569.984	0
25.0566	107.24	1.03824	34.4715	23.8609	569.344	0
25.1039	107.24	1.03824	34.5079	23.864	569.489	0
25.0576	107.24	1.03824	34.4821	23.8756	570.042	0
25.1727	107.24	1.03824	34.5311	23.8244	567.6	0
25.0266	107.24	1.03824	34.4707	23.8918	570.818	0
24.9878	107.24	1.03824	34.4639	23.9231	572.313	0
24.9117	107.24	1.03824	34.4433	23.9734	574.724	0
24.7712	107.24	1.03824	34.3953	24.0513	578.463	0
24.3507	107.24	1.03824	34.1794	24.1745	584.408	0
24.0935	107.24	1.03824	33.9705	24.1371	582.602	0
23.9069	107.24	1.03824	33.8745	24.1885	585.084	0
23.8722	107.24	1.03824	33.8671	24.2127	586.254	0
23.8958	107.24	1.03824	33.8747	24.2	585.638	0
24.2603	107.24	1.03824	34.1487	24.2227	586.737	0
24.8225	107.24	1.03824	34.5688	24.2495	588.038	0
25.283	107.24	1.03824	35.0361	24.4466	597.638	0
25.7926	107.24	1.03824	35.426	24.4766	599.104	0
26.1878	107.24	1.03824	35.6016	24.3086	590.91	0
26.9762	107.24	2.41796	36.1787	24.2983	590.408	0
28.0734	107.24	2.41796	37.4082	24.9191	620.96	0
28.8981	107.24	2.41796	38.2607	25.2737	638.761	0
28.9057	107.24	2.41796	38.2691	25.2779	638.97	0
29.0222	107.24	2.41796	38.3738	25.3034	640.264	0
29.4997	107.24	2.41796	38.6658	25.1939	634.732	0
29.3811	107.24	2.41796	38.6297	25.2783	638.99	0
28.9112	107.24	2.41796	38.3874	25.4531	647.858	0
28.4394	107.24	2.41796	38.1042	25.5605	653.342	0
28.1514	107.24	2.41796	37.9636	25.6717	659.035	0
28.2423	107.24	2.41796	38.0315	25.6723	659.067	0
28.7022	107.24	2.41796	38.3773	25.6769	659.301	0
28.8611	107.24	2.41796	38.4153	25.5533	652.971	0
28.7398	107.24	2.41796	38.3883	25.6509	657.97	0
28.7439	107.24	2.53446	38.3886	25.6466	657.75	0
28.3196	107.24	2.53446	38.1526	25.7681	663.992	0
28.1906	107.24	2.53446	38.089	25.8162	666.477	0
28.2853	107.24	2.59429	38.1029	25.7316	662.114	0
28.3044	107.24	2.59429	38.1046	25.7129	661.153	0
28.4473	107.24	2.59429	38.1328	25.5948	655.095	0
28.9337	107.24	2.59429	38.371	25.4019	645.256	0
29.59	107.24	2.59429	38.7771	25.2599	638.064	0
30.2297	107.24	2.68301	39.1557	25.0832	629.166	0
30.4278	107.24	2.68301	39.2528	24.9938	624.69	0
30.2258	107.24	2.57788	39.2062	25.168	633.427	0
30.4361	107.24	2.57788	39.2654	25.0038	625.188	0
30.378	107.24	2.57788	39.2272	25.0144	625.722	0
29.8739	107.24	2.57788	38.8228	24.9904	624.518	0
29.8428	107.24	2.57788	38.8066	25.0026	625.129	0
30.0672	107.24	2.57788	38.8693	24.8277	616.417	0
30.0444	107.24	2.57788	38.8657	24.8501	617.527	0
30.1827	107.24	2.57788	38.9001	24.7342	611.78	0
29.9183	107.24	2.57788	38.8228	24.9363	621.819	0
29.0093	107.24	1.56903	38.0982	24.8921	619.617	0
27.911	107.24	1.56903	36.8988	24.3258	591.746	0
27.1277	107.24	1.56903	35.7012	23.3925	547.21	0
26.0583	107.24	1.56903	34.1019	22.1718	491.589	0
25.0649	107.24	1.56903	33.0042	21.6413	468.348	0
24.1222	107.24	1.56903	31.7205	20.7616	431.044	0
23.0258	76.3411	1.56903	29.1199	17.9673	322.824	0
22.4061	76.3411	1.56903	28.0275	16.9707	288.004	0
22.453	76.3411	1.56903	28.0671	16.9743	288.126	0
22.9309	76.3411	1.56903	28.7777	17.525	307.127	0
23.4534	76.3411	1.56903	29.797	18.5247	343.164	0
23.7385	76.3411	1.56903	30.3243	19.0183	361.697	0
24.5505	80.2323	1.56903	31.7437	20.282	411.361	0
25.2873	80.2323	1.56903	32.8513	21.1363	446.742	0
25.413	80.2323	1.56903	32.974	21.1772	448.473	0
26.065	80.2323	1.56903	33.7282	21.5751	465.484	0
27.287	96.5677	1.56903	35.7496	23.2792	541.923	0
28.0116	96.5677	1.56903	36.4078	23.4406	549.463	0
28.0596	96.5677	1.56903	36.4162	23.3955	547.349	0
28.55	96.5677	1.56903	36.7192	23.2736	541.661	0
29.4926	96.5677	1.56903	37.6675	23.6165	557.738	0
30.981	99.4027	1.56903	39.6605	24.9573	622.868	0
32.262	101.435	1.56903	41.567	26.4174	697.879	0
33.5275	101.435	1.56903	43.1204	27.3303	746.944	0
34.8926	101.435	1.56903	44.6702	28.1118	790.274	0
35.9708	101.435	1.56903	45.7729	28.5303	813.978	0
36.3292	101.435	1.56903	46.1526	28.6899	823.113	0
36.789	101.435	1.56903	46.7307	29.0432	843.505	0
37.315	101.435	1.56903	47.4774	29.5867	875.375	0
37.3624	101.435	1.56903	47.5221	29.5989	876.092	0
37.131	101.435	1.56903	47.4197	29.7274	883.719	0
36.6342	101.435	1.56903	47.0452	29.7492	885.014	0
35.8769	101.435	1.56903	46.1988	29.3364	860.624	0
35.1014	101.435	1.56903	45.5108	29.1966	852.442	0
34.5563	101.435	1.56903	45.2089	29.3801	863.19	0
34.1936	101.435	1.56903	44.9953	29.478	868.954	0
33.933	101.435	1.56903	44.8183	29.51	870.842	0
34.2088	101.435	1.56903	44.9216	29.3456	861.162	0
34.7312	101.435	1.56903	45.1714	29.1108	847.437	0
35.1803	101.435	1.56903	45.3918	28.9106	835.823	0
35.0375	101.435	0.20849	45.3768	29.0624	844.624	0
34.8598	101.435	0.20849	45.2765	29.1205	848.002	0
34.3913	101.435	0.20849	44.9811	29.2213	853.884	0
34.552	101.435	0.20849	45.0504	29.137	848.965	0
34.9764	101.435	0.20849	45.2218	28.8912	834.702	0
35.1237	101.435	0.20849	45.2459	28.7476	826.425	0
35.0199	101.435	0.20849	45.2358	28.86	832.898	0
34.9415	101.435	0.20849	45.2148	28.9229	836.534	0
35.1218	101.435	0.20849	45.272	28.7917	828.963	0
35.6161	101.435	0.20849	45.4888	28.5207	813.432	0
36.2197	101.435	0.20849	45.9035	28.4233	807.886	0
36.1221	101.435	0.20849	45.8372	28.4407	808.876	0
35.5776	101.435	0.20849	45.51	28.6037	818.174	0
35.2658	101.435	0.20849	45.2795	28.6244	819.358	0
35.1958	101.435	0.20849	45.2434	28.654	821.052	0
35.6271	101.435	0.20849	45.3993	28.3615	804.375	0
36.0897	101.435	0.20849	45.7301	28.3071	801.295	0
36.2535	101.435	0.20849	45.8348	28.2665	798.994	0
36.4503	101.435	0.20849	45.9269	28.161	793.043	0
36.6143	101.435	0.20849	46.0141	28.0894	789.014	0
36.4856	101.435	0.20849	45.9751	28.1946	794.935	0
36.6273	101.435	0.20849	46.0057	28.0583	787.267	0
36.802	101.435	0.20849	46.0804	27.9504	781.224	0
36.8136	101.435	0.20849	46.0812	27.9362	780.433	0
37.2219	101.435	0.20849	46.2107	27.6019	761.865	0
37.5443	101.435	0.20849	46.323	27.3484	747.937	0
37.546	101.435	0.20849	46.3242	27.348	747.912	0
38.0755	101.435	0.20849	46.7215	27.2909	744.795	0
39.0401	101.435	0.20849	47.4621	27.2045	740.087	0
39.7192	101.435	0.20849	47.9693	27.1094	734.921	0
39.9995	101.435	0.20849	48.2376	27.1743	738.441	0
40.5355	101.435	0.20849	48.7646	27.3226	746.526	0
41.3285	101.435	0.20849	49.5804	27.6059	762.083	0
41.9768	101.435	0.20849	50.5939	28.4668	810.356	0
42.6665	117.999	0.20849	51.8851	29.7569	885.474	0
43.3051	117.999	0.20849	52.9227	30.6622	940.171	0
43.2271	117.999	0.20849	52.808	30.573	934.709	0
43.0396	117.999	0.20849	52.5727	30.4294	925.947	0
43.272	117.999	0.20849	52.7651	30.4328	926.152	0
42.597	117.999	0.20849	52.2787	30.5473	933.138	0
41.5297	117.999	0.20849	50.9886	29.8162	889.006	0
41.4658	117.999	0.20849	50.9209	29.7891	887.393	0
42.4957	117.999	0.20849	51.7406	29.7495	885.033	0
43.1845	117.999	0.20849	52.5376	30.1581	909.511	0
43.2882	117.999	0.20849	52.6773	30.2545	915.335	0
43.1802	117.999	0.20849	52.4804	30.0629	903.778	0
43.1881	117.999	0.20849	52.4956	30.0784	904.712	0
42.5516	117.999	0.20849	51.614	29.4433	866.906	0
41.1935	117.999	0.20849	50.2796	29.0573	844.327	0
40.0743	117.999	0.20849	49.2691	28.8883	834.531	0
39.2741	117.999	0.20849	48.7046	29.0319	842.853	0
38.1605	117.999	0.20849	47.8403	29.0807	845.685	0
36.8977	117.999	0.20849	46.6834	28.8251	830.885	0
36.4248	117.999	0.20849	46.3667	28.9165	836.163	0
36.7431	117.999	0.20849	46.5298	28.7732	827.9	0
36.9997	117.999	0.20849	46.6834	28.6919	823.228	0
37.0186	117.999	0.20849	46.6949	28.6862	822.901	0
36.9074	117.999	0.20849	46.6656	28.7832	828.47	0
36.9385	117.999	0.20849	46.6714	28.7522	826.687	0
36.73	117.999	0.20849	46.6344	28.9618	838.783	0
36.4149	117.999	0.20849	46.5528	29.2312	854.466	0
36.3542	117.999	0.20849	46.5219	29.258	856.03	0
36.1141	117.999	0.20849	46.3638	29.3052	858.795	0
35.5529	117.999	0.20849	46.1376	29.6377	878.394	0
35.7089	117.999	0.686274	46.1552	29.4746	868.752	0
35.4731	117.999	0.686274	46.092	29.6628	879.879	0
35.3237	117.999	0.686274	46.0639	29.7992	887.992	0
34.9825	117.999	0.686274	45.9628	30.0484	902.908	0
34.5139	117.999	0.686274	45.7911	30.3313	919.986	0
34.7226	117.999	0.686274	45.8766	30.2204	913.275	0
35.3754	117.999	0.686274	46.188	29.9318	895.911	0
35.5475	117.999	0.686274	46.2444	29.8129	888.807	0
35.3735	117.999	0.686274	46.1895	29.9364	896.19	0
34.9805	117.999	0.686274	45.9922	30.0965	905.801	0
34.3418	117.999	0.686274	45.5698	30.191	911.496	0
33.9184	117.999	0.686274	45.4349	30.4692	928.373	0
34.0471	117.999	0.686274	45.4749	30.3839	923.183	0
33.8003	117.999	0.686274	45.3897	30.5342	932.334	0
33.6083	117.999	0.686274	45.3265	30.6538	939.658	0
33.2015	117.999	0.686274	45.1722	30.8721	953.086	0
32.5317	117.999	0.686274	44.7858	31.0242	962.498	0
32.3802	117.999	0.686274	44.6854	31.038	963.358	0
32.2978	117.999	0.686274	44.6391	31.0575	964.565	0
31.841	117.999	0.453035	44.4845	31.3104	980.342	0
31.8864	117.999	0.453035	44.496	31.28	978.439	0
31.8203	117.999	0.453035	44.4777	31.3219	981.063	0
31.6411	117.999	0.453035	44.3989	31.3926	985.496	0
32.0764	117.999	0.453035	44.5708	31.1908	972.864	0
32.1813	117.999	0.453035	44.6439	31.1871	972.636	0
32.0042	117.999	0.453035	44.5614	31.2524	976.712	0
31.5447	117.999	0.453035	44.3977	31.4894	991.579	0
31.0295	117.999	0.453035	43.9853	31.4214	987.306	0
30.6836	117.999	0.453035	43.5431	31.1395	969.669	0
30.4123	117.999	0.453035	43.2387	30.9786	959.671	0
29.732	117.999	0.453035	42.7125	30.9078	955.294	0
29.0198	117.999	0.453035	42.0055	30.6096	936.95	0
28.4685	117.999	0.453035	41.2328	30.0635	903.816	0
27.3689	117.999	0.453035	39.4932	28.6971	823.522	0
25.6122	105.578	0.453035	36.642	26.4112	697.553	0
24.1049	101.938	0.453035	34.2019	24.4555	598.069	0
23.3162	101.938	0.453035	33.0287	23.5783	555.938	0
22.9518	101.938	0.453035	32.4895	23.1771	537.178	0
22.7626	101.938	0.453035	32.2266	22.993	528.677	0
23.2723	101.938	0.453035	32.7374	23.2067	538.551	0
23.6872	101.938	0.453035	33.2597	23.5324	553.776	0
23.3744	101.938	0.453035	32.8637	23.2837	542.13	0
22.3648	101.938	0.453035	31.5629	22.4479	503.909	0
21.3676	101.938	0.453035	29.9262	21.1181	445.972	0
20.453	101.938	0.453035	28.5195	20.0327	401.309	0
19.3254	101.938	0.453035	26.1943	17.8222	317.633	0
18.3972	54.8181	0.453035	23.4957	14.7302	216.978	0
18.3742	54.8181	0.453035	23.4456	14.6782	215.451	0
19.4535	75.6685	0.453035	25.2682	16.2533	264.17	0
20.9306	103.662	0.453035	28.374	19.3085	372.819	0
22.4149	103.949	0.453035	31.1876	21.8563	477.7	0
24.0017	103.949	0.453035	33.7582	23.9266	572.481	0
25.7353	113.838	0.453035	36.6329	26.2765	690.455	0
26.8783	113.838	0.453035	38.2392	27.4141	751.535	0
26.8607	113.838	0.453035	38.2238	27.4099	751.301	0
26.3975	113.838	0.453035	37.9649	27.5013	756.321	0
25.9903	113.838	0.453035	37.7923	27.6534	764.709	0
26.5219	113.838	0.453035	38.1529	27.6437	764.172	0
27.7352	113.838	0.453035	39.6652	28.5806	816.85	0
29.2421	113.838	0.453035	41.5149	29.7014	882.172	0
30.6024	113.838	0.453035	42.9807	30.4185	925.287	0
31.6635	113.838	0.453035	44.3345	31.277	978.253	0
32.645	113.838	0.453035	45.5205	31.9749	1022.4	0
33.8763	113.838	0.453035	46.5923	32.241	1039.48	0
35.0226	113.838	0.453035	47.7315	32.6865	1068.4	0
36.0894	113.838	0.453035	48.5943	32.7989	1075.77	0
36.7725	113.838	0.453035	48.9549	32.5722	1060.95	0
37.4858	113.838	0.453035	49.3257	32.3134	1044.16	0
38.4174	113.838	0.453035	49.9194	32.1276	1032.18	0
38.7055	113.838	0.453035	50.1192	32.0923	1029.91	0
38.4521	113.838	0.453035	49.9433	32.1231	1031.89	0
38.6999	113.838	0.453035	50.0849	32.0446	1026.86	0
39.1697	113.838	0.453035	50.3098	31.8219	1012.64	0
39.4174	113.838	0.453035	50.4008	31.657	1002.16	0
39.6338	113.838	0.453035	50.4727	31.4985	992.155	0
39.7811	113.838	0.453035	50.4892	31.3364	981.97	0
39.6064	113.838	0.453035	50.4454	31.4891	991.564	0
39.5543	113.838	0.453035	50.4391	31.5453	995.106	0
39.5911	113.838	0.453035	50.4463	31.5102	992.894	0
40.0867	113.838	0.453035	50.6425	31.1916	972.918	0
40.874	113.838	0.453035	51.1023	30.9142	955.69	0
41.4553	113.838	0.453035	51.5937	30.9572	958.347	0
42.1395	113.838	0.453035	52.179	31.0152	961.944	0
43.3431	113.838	1.14506	53.0703	30.8662	952.72	0
44.2687	113.838	1.14506	53.8033	30.8208	949.92	0
44.7468	113.838	1.14506	54.0296	30.52	931.472	0
45.1076	113.838	1.14506	54.1987	30.2842	917.131	0
45.0665	113.838	1.14506	54.1758	30.3047	918.375	0
44.6121	113.838	1.14506	54.0088	30.6826	941.424	0
44.4001	113.838	1.14506	53.9762	30.9356	957.014	0
44.6087	113.838	1.52999	54.0064	30.6833	941.463	0
44.3166	113.838	0.182805	53.9548	31.0193	962.198	0
43.9525	113.838	0.182805	53.7301	31.149	970.261	0
43.5517	113.838	0.182805	53.527	31.3649	983.757	0
43.4606	113.838	0.182805	53.5124	31.4679	990.226	0
43.1841	113.838	0.182805	53.4586	31.7602	1008.71	0
42.7189	113.838	0.182805	53.2337	32.0146	1024.93	0
42.373	113.838	0.182805	53.1191	32.2872	1042.46	0
42.2943	113.838	0.182805	53.1146	32.3842	1048.74	0
42.2127	113.838	0.182805	53.1046	32.4756	1054.66	0
41.9275	113.838	0.182805	53.0205	32.7106	1069.98	0
41.7891	113.838	0.182805	52.936	32.7513	1072.65	0
41.9602	113.838	0.182805	53.0793	32.7647	1073.52	0
41.7765	113.838	0.182805	52.9303	32.7583	1073.11	0
41.1154	113.838	0.182805	52.5082	32.9175	1083.56	0
40.7885	113.838	0.182805	52.3749	33.1143	1096.56	0
40.7558	113.838	0.182805	52.3698	33.147	1098.72	0
40.6167	113.838	0.182805	52.3323	33.2602	1106.24	0
40.6424	113.838	0.182805	52.3404	33.2412	1104.98	0
40.4337	113.838	0.182805	52.2859	33.4122	1116.38	0
39.9972	113.838	0.182805	52.0469	33.5664	1126.71	0
39.5763	113.838	0.182805	51.7485	33.6046	1129.27	0
38.7771	113.838	0.182805	50.969	33.3397	1111.54	0
37.8604	113.838	0.182805	49.6141	32.3183	1044.47	0
37.1031	113.838	0.182805	48.3821	31.2968	979.488	0
36.0318	113.838	0.182805	46.827	30.1442	908.672	0
34.4585	98.045	0.182805	44.6428	28.6073	818.38	0
33.5134	98.045	0.182805	43.377	27.7572	770.462	0
33.6488	98.045	0.182805	43.4931	27.7751	771.459	0
33.8292	98.045	0.182805	43.5438	27.633	763.581	0
33.9326	98.045	0.182805	43.5589	27.5281	757.795	0
33.4559	98.045	0.182805	43.2567	27.6365	763.777	0
32.1469	98.045	0.182805	41.8592	27.0218	730.179	0
30.6943	89.6559	0.182805	40.0299	25.8985	670.732	0
29.3468	89.6559	0.182805	38.4527	25.0434	627.172	0
28.0121	85.6989	0.182805	36.7871	24.0341	577.639	0
26.8105	83.5492	0.182805	35.21	23.0046	529.213	0
26.1046	83.5492	0.182805	34.0501	22.0351	485.547	0
25.3428	77.4855	0.182805	32.6995	20.8273	433.778	0
24.523	77.4855	0.182805	31.5029	19.9314	397.261	0
24.0609	77.4855	0.182805	31.0176	19.7295	389.252	0
23.6552	77.4855	0.182805	30.5513	19.4871	379.747	0
23.0326	77.4855	0.182805	29.6933	18.8882	356.766	0
22.4527	77.4855	0.182805	29.194	18.8067	353.693	0
22.8006	77.4855	0.182805	29.6406	19.089	364.39	0
23.7647	98.212	0.182805	31.7561	21.2304	450.73	0
24.998	117.998	0.182805	34.6722	24.2161	586.421	0
25.8774	117.998	0.182805	36.0294	25.2677	638.456	0
26.4053	117.998	0.182805	36.6191	25.5722	653.936	0
27.1362	117.998	0.182805	37.2872	25.7748	664.343	0
27.6463	117.998	0.182805	37.6059	25.6944	660.205	0
27.7177	117.998	0.182805	37.6187	25.6352	657.164	0
27.6456	117.998	0.182805	37.6018	25.6891	659.927	0
27.4919	117.998	0.182805	37.4751	25.6685	658.873	0
27.1584	117.998	0.182805	37.0793	25.4444	647.417	0
26.6943	117.998	0.182805	36.4843	25.0666	628.336	0
26.0715	117.998	0.182805	35.6844	24.5575	603.07	0
25.071	117.998	0.182805	34.3859	23.7197	562.623	0
24.0829	117.998	0.182805	33.2072	23.044	531.027	0
23.6311	117.998	0.182805	32.8466	22.9941	528.73	0
23.0986	117.998	0.182805	32.5228	23.0762	532.509	0
23.0081	117.998	0.182805	32.4504	23.0645	531.972	0
23.668	117.998	0.182805	32.984	23.1549	536.148	0
24.427	117.998	0.182805	33.5728	23.2137	538.876	0
24.7813	117.998	0.182805	33.8444	23.2328	539.763	0
25.3023	117.998	0.533886	34.1029	23.0455	531.097	0
25.4141	117.998	0.533886	34.1852	23.0446	531.052	0
25.4201	117.998	0.533886	34.1878	23.0417	530.919	0
25.5934	117.998	0.533886	34.2444	22.932	525.876	0
25.9825	117.998	0.533886	34.4034	22.7283	516.574	0
26.2367	117.998	0.533886	34.5438	22.6477	512.92	0
26.6945	117.998	0.533886	34.8234	22.5391	508.012	0
27.2991	117.998	2.81038	35.1669	22.3444	499.272	0
27.4719	117.998	2.81038	35.2131	22.2028	492.965	0
27.5587	117.998	2.81038	35.2361	22.1302	489.748	0
27.6435	117.998	2.81038	35.3097	22.1422	490.275	0
27.4596	117.998	2.81038	35.0799	22.0031	484.135	0
27.1664	117.998	2.81038	34.8474	21.9975	483.89	0
27.1222	117.998	2.81038	34.8333	22.0302	485.331	0
27.1958	117.998	2.81038	34.8614	21.9831	483.256	0
27.3868	117.998	2.81038	34.9337	21.8585	477.792	0
27.4864	117.998	2.81038	34.9703	21.7908	474.839	0
27.3845	117.998	2.81038	34.9293	21.8542	477.605	0
27.6965	117.998	2.81038	35.0804	21.7002	470.899	0
27.9811	117.998	2.81038	35.2723	21.6451	468.51	0
27.8219	117.998	2.81038	35.1899	21.7173	471.64	0
27.6149	117.998	2.81038	35.0844	21.8121	475.767	0
27.1142	117.998	2.81038	34.6686	21.7747	474.137	0
26.3908	117.998	2.81038	33.9871	21.5854	465.931	0
26.2159	117.998	2.81038	33.8364	21.5614	464.893	0
26.4731	117.998	2.81038	33.9985	21.5011	462.296	0
26.2977	117.998	2.81038	33.8792	21.5284	463.472	0
25.8035	117.998	2.81038	33.5019	21.5361	463.802	0
25.6103	117.998	2.81038	33.4336	21.6621	469.246	0
25.5662	117.998	2.81038	33.4227	21.698	470.803	0
25.7574	117.998	2.81038	33.5277	21.6327	467.975	0
26.0629	117.998	2.81038	33.6488	21.4513	460.16	0
26.1209	117.998	2.81038	33.6608	21.3987	457.903	0
26.3992	117.998	2.83136	33.7576	21.2056	449.679	0
26.4886	117.998	2.83136	33.7763	21.1227	446.166	0
26.4573	117.998	2.83136	33.7691	21.1507	447.352	0
26.1041	117.998	2.83136	33.5275	21.2061	449.699	0
25.6071	117.998	2.83136	33.2463	21.3712	456.728	0
25.4724	117.998	2.83136	33.1802	21.4302	459.254	0
25.3434	117.998	2.83136	33.126	21.5005	462.27	0
25.0961	117.998	2.83136	33.0176	21.6254	467.659	0
24.9655	117.998	2.83136	32.9487	21.6721	469.679	0
24.9118	117.998	2.83136	32.9405	21.7221	471.85	0
24.2744	117.998	2.83136	32.3844	21.6054	466.794	0
22.9339	117.998	2.83136	30.0074	19.5045	380.427	0
21.4589	82.7018	2.83136	26.2981	15.3224	234.775	0
20.4618	57.4675	2.83136	24.296	13.2036	174.335	0
19.7131	57.1677	2.83136	23.2405	12.4063	153.917	0
19.1226	50.1034	2.83136	22.2468	11.4585	131.297	0
18.9813	50.1034	2.83136	22.0221	11.2545	126.663	0
19.1217	50.1034	2.83136	22.108	11.184	125.081	0
19.3748	50.1034	2.83136	22.2748	11.0771	122.702	0
19.4242	50.1034	2.83136	22.3359	11.1142	123.525	0
19.2929	50.1034	2.83136	22.1627	10.9935	120.858	0
19.3399	50.1034	2.83136	22.2343	11.0564	122.244	0
19.3849	50.1034	2.83136	22.2906	11.0915	123.021	0
19.2516	50.1034	2.83136	22.2356	11.2145	125.764	0
19.219	50.1034	2.83136	22.2244	11.2486	126.531	0
19.1153	50.1034	2.83136	22.1843	11.3473	128.762	0
19.3079	50.1034	2.99291	22.2623	11.1698	124.764	0
19.4876	50.1034	2.99291	22.4938	11.3229	128.208	0
19.1889	50.1034	2.99291	21.9832	10.8108	116.874	0
18.5308	39.2311	2.99291	21.0958	10.1615	103.256	0
18.0586	39.2311	2.99291	20.596	9.98198	99.64	0
17.6277	39.2311	2.99291	20.1788	9.89852	97.9808	0
17.3629	39.2311	2.99291	19.9111	9.82302	96.4917	0
17.5894	39.2311	2.99291	20.1597	9.92809	98.5669	0
17.8313	39.2311	2.99291	20.4513	10.0941	101.891	0
17.8219	39.2311	2.99291	20.4392	10.0862	101.731	0
17.6876	39.2311	2.99291	20.2883	10.0167	100.334	0
17.462	39.2311	2.99291	19.9677	9.7608	95.2733	0
17.2525	38.1015	2.99291	19.6234	9.42425	88.8164	0
17.2192	38.1015	2.99291	19.5998	9.43633	89.0444	0
17.0824	38.1015	2.99291	19.546	9.57454	91.6718	0
16.6035	38.1015	2.72539	19.0987	9.51301	90.4974	0
16.1695	35.328	2.72539	18.5403	9.1431	83.5962	0
16.2173	35.328	2.72539	18.5915	9.16263	83.9538	0
16.5426	35.328	2.72539	18.9398	9.29551	86.4064	0
17.2081	58.2192	2.72539	20.1955	10.6543	113.514	0
17.9645	67.7423	2.72539	21.7652	12.3853	153.396	0
18.4317	67.7423	2.72539	22.4201	12.8654	165.519	0
18.8719	67.7423	2.72539	22.9036	13.0805	171.1	0
18.9681	67.7423	2.72539	23.0294	13.1632	173.27	0
18.5952	67.7423	2.72539	22.6887	13.1026	171.677	0
18.4908	67.7423	2.72539	22.6436	13.1733	173.536	0
18.5596	67.7423	2.72539	22.6845	13.1465	172.831	0
18.9945	67.7423	2.72539	23.1937	13.4154	179.972	0
19.909	67.7423	2.72539	24.6634	14.6723	215.278	0
20.6387	70.3312	2.72539	26.0163	15.9647	254.873	0
21.2127	70.3312	2.72539	27.0538	16.9235	286.406	0
22.103	74.4537	2.72539	28.5264	18.1762	330.373	0
23.2686	84.5096	2.72539	30.3943	19.7091	388.451	0
24.285	84.5096	2.72539	31.645	20.4495	418.183	0
24.9505	84.5096	2.72539	32.2308	20.5647	422.909	0
25.2688	84.5096	2.72539	32.5716	20.7148	429.102	0
25.4185	84.5096	2.72539	32.6995	20.7335	429.876	0
25.6298	84.5096	2.72539	32.7999	20.63	425.597	0
25.8507	84.5096	2.72539	32.9859	20.6513	426.474	0
26.5155	84.5096	2.72539	33.6093	20.8155	433.284	0
27.2925	84.5096	2.72539	34.3334	20.995	440.79	0
28.1678	84.5096	2.72539	35.3315	21.4967	462.107	0
29.3558	84.5096	2.72539	36.6844	22.1736	491.666	0
29.961	84.5096	2.72539	37.1983	22.2209	493.767	0
30.1636	84.5096	2.72539	37.2868	22.0926	488.085	0
30.4131	84.5096	2.72539	37.3841	21.9115	480.114	0
30.4765	84.5096	2.72539	37.41	21.8668	478.158	0
30.5894	84.5096	2.72539	37.431	21.7429	472.753	0
30.7002	84.5096	2.72539	37.4654	21.6444	468.478	0
30.8557	84.5096	2.72539	37.5376	21.5464	464.247	0
30.6642	84.5096	2.72539	37.4483	21.6661	469.419	0
30.5028	84.5096	2.72539	37.3891	21.7933	474.947	0
30.6117	84.5096	2.72539	37.4271	21.7042	471.072	0
30.7409	84.5096	2.72539	37.5081	21.6608	469.19	0
30.6761	84.5096	2.72539	37.4587	21.6672	469.467	0
30.4277	84.5096	2.09758	37.392	21.9047	479.817	0
30.2382	84.5096	2.09758	37.3075	22.0245	485.08	0
29.9215	84.5096	2.09758	37.1454	22.185	492.176	0
29.8939	84.5096	2.09758	37.1274	22.1921	492.491	0
29.502	84.5096	2.09758	36.8861	22.3158	497.996	0
29.2331	84.5096	2.09758	36.7349	22.4217	502.734	0
29.5933	84.5096	2.09758	36.8958	22.2091	493.245	0
29.891	84.5096	2.09758	37.0258	22.0231	485.017	0
30.0855	84.5096	2.09758	37.0861	21.8565	477.706	0
30.22	84.5096	2.09758	37.1566	21.7896	474.785	0
30.2185	84.5096	2.09758	37.1552	21.7893	474.772	0
30.2511	84.5096	2.09758	37.1811	21.7881	474.723	0
30.5518	84.5096	2.09758	37.3232	21.608	466.908	0
30.97	84.5096	2.09758	37.5504	21.4021	458.05	0
31.2497	84.5096	2.09758	37.6612	21.1858	448.838	0
31.2265	84.5096	2.09758	37.6544	21.2082	449.787	0
31.0837	84.5096	2.09758	37.5607	21.2526	451.672	0
31.2253	84.5096	2.09758	37.6991	21.2904	453.282	0
31.5211	84.5096	2.09758	37.9752	21.3462	455.659	0
31.9289	84.5096	2.09758	38.3134	21.3443	455.578	0
32.4212	84.5096	2.09758	38.7878	21.4606	460.557	0
32.655	84.5096	2.09758	38.988	21.4691	460.921	0
32.955	84.5096	2.09758	39.1601	21.3209	454.583	0
33.3178	84.5096	2.09758	39.2982	21.0038	441.161	0
33.4347	84.5096	2.09758	39.3174	20.8512	434.771	0
33.88	84.5096	2.09758	39.5947	20.6531	426.551	0
34.0236	84.5096	2.09758	39.6889	20.5969	424.231	0
33.9565	84.5096	2.09758	39.6409	20.6155	424.999	0
33.4601	84.5096	2.09758	39.1072	20.4034	416.299	0
32.6848	84.5096	2.09758	38.2466	20.0192	400.767	0
32.3184	84.5096	2.09758	37.9176	19.9877	399.509	0
32.0907	84.5096	2.09758	37.7268	19.9936	399.745	0
31.9322	84.5096	2.09758	37.6089	20.0257	401.029	0
32.3533	84.5096	2.09758	37.8592	19.8171	392.716	0
33.157	84.5096	2.09758	38.5359	19.7926	391.748	0
33.8315	84.5096	2.09758	39.1827	19.9228	396.917	0
33.6227	84.5096	2.09758	39.0006	19.9188	396.76	0
32.7433	84.5096	2.09758	38.0978	19.63	385.335	0
31.9256	84.5096	2.09758	37.1377	19.1228	365.682	0
31.144	84.5096	2.09758	36.2576	18.712	350.139	0
30.0556	84.5096	2.09758	35.048	18.1709	330.183	0
28.8497	79.024	2.09758	33.4307	17.0244	289.832	0
27.8181	79.024	2.09758	32.2468	16.4386	270.229	0
27.1466	79.024	2.09758	31.66	16.4205	269.634	0
26.8978	79.024	2.09758	31.3686	16.2676	264.635	0
27.0457	79.024	2.09758	31.5445	16.3638	267.773	0
27.5038	79.024	2.09758	32.077	16.6374	276.804	0
27.9346	79.024	2.09758	32.7227	17.1768	295.041	0
27.9332	79.024	2.09758	32.7204	17.1747	294.971	0
27.7409	79.024	2.09758	32.423	16.9164	286.165	0
27.4716	79.024	2.09758	31.9283	16.3991	268.93	0
26.9662	62.3396	2.09758	30.9174	15.2427	232.34	0
26.7644	62.3396	2.09758	30.627	15.0067	225.201	0
26.9196	62.3396	2.09758	30.7672	15.0158	225.475	0
27.111	62.3396	2.09758	30.945	15.0373	226.119	0
27.4932	62.3396	2.09758	31.3075	15.0945	227.845	0
27.918	62.3396	2.09758	31.6337	14.9931	224.793	0
28.1514	62.3396	2.09758	31.8005	14.9079	222.245	0
28.2066	62.3396	2.09758	31.8424	14.8927	221.791	0
28.546	62.3396	2.09758	32.0782	14.749	217.534	0
29.0775	62.3396	2.09758	32.499	14.6297	214.029	0
29.3101	62.3396	2.09758	32.6701	14.545	211.558	0
29.0028	62.3396	2.09758	32.5021	14.7866	218.644	0
28.6453	62.3396	2.09758	32.3357	15.12	228.614	0
28.9566	62.3396	3.65848	32.4515	14.7657	218.026	0
29.1989	62.3396	3.65848	32.5883	14.5858	212.745	0
29.167	62.3396	3.65848	32.5805	14.633	214.123	0
28.8768	62.3396	3.65848	32.4547	14.9305	222.921	0
28.7487	62.3396	2.04666	32.4304	15.1268	228.819	0
28.5885	62.3396	1.8381	32.396	15.3585	235.883	0
[truncated: 300,384+ more rows]
