# Supplementary material for: The classification of movement intention through machine learning models: the identification of significant time-domain EMG features
Source: PeerJ Comput Sci. 2021 Feb 25;7:e379. doi: 10.7717/peerj-cs.379 (PMC7959624; doi:10.7717/peerj-cs.379)
Supplement: Supplemental Information 2 [file peerj-cs-07-379-s002.zip]

Archive with 6 entries (5 files):
- Compare features _kNN.py
- Feature_Importance.py
- knn/
- knn/all.png
- knn/best_feat.png
- knn/opt_.png
