# Supplementary material for: The classification of movement intention through machine learning models: the identification of significant time-domain EMG features
Source: PeerJ Comput Sci. 2021 Feb 25;7:e379. doi: 10.7717/peerj-cs.379 (PMC7959624; doi:10.7717/peerj-cs.379)
Supplement: Supplemental Information 2 [file peerj-cs-07-379-s002.zip › Feature_Importance.py]

# -*- coding: utf-8 -*-
"""
Created on Sat Mar 21 06:57:36 2020

@author: Anwar
"""


import pandas as pd
#Using Extra Trees
import numpy as np
data = pd.read_csv('Combine_All_Feature_new_trim.csv')
X = data.drop('Class', axis =1)
y = data['Class']
from sklearn.ensemble import ExtraTreesClassifier
import matplotlib.pyplot as plt
model = ExtraTreesClassifier(criterion='entropy')
model.fit(X,y)
print(model.feature_importances_) #use inbuilt class feature_importances of tree based classifiers
#plot graph of feature importances for better visualization
feat_importances = pd.Series(model.feature_importances_, index=X.columns)
feat_importances.nlargest(15).plot(kind='barh')
plt.ylabel('Features') 
plt.xlabel('Feature Importance') 
plt.show()

#Using Random Forest
# ## Import the random forest model.
# from sklearn.ensemble import RandomForestClassifier 
# ## This line instantiates the model. 
# rf = RandomForestClassifier() 
# ## Fit the model on your training data.
# rf.fit(X_train, y_train) 
# ## And score it on your testing data.
# rf.score(X_test, y_test)
# import pandas as pd
# feature_importances = pd.DataFrame(rf.feature_importances_,
#                                    index = X_train.columns,
#                                     columns=['importance']).sort_values('importance',                                                                 ascending=False)
